# Supplementary material for: A Ras GTPase associated protein is involved in the phototropic and circadian photobiology responses in fungi
Source: Sci Rep. 2017 Mar 21;7:44790. doi: 10.1038/srep44790 (PMC5359613; doi:10.1038/srep44790)
Supplement: Supplementary Dataset 1 [file srep44790-s2.xls]

## Sheet: UBC21 x B2 (madC) (2)
UBC21 x B2 (madC)
Allele Assignments A- Mad C; B- allele from Wild Type UBC21
Marker Name	Contig	madC	wt	RE	Progeny wt																																			madC
		A-NRRL	B-UBC21		B2-3	B2-10	B2-12	B2-14	B2-17	B2-18	B2-22	B2-23	B2-25	B2-26	B2-28	B2-32	B2-33	B2-34	B2-41	B2-43	B2-44	B2-46	B2-47	B2-51	B2-54	B2-57	B2-58	B2-60	B2-67	B2-68	B2-75	B2-76	B2-77	B2-80	B2-82	B2-85	B2-86	B2-89	B2-94	B2-1	B2-2	B2-4	B2-5	B2-6	B2-7	B2-8	B2-9	B2-11	B2-13
madC		A	B		B	B	B	B	B	B	B	B	B	B	B	B	B	B	B	B	B	B	B	B	B	B	B	B	B	B	B	B	B	B	B	B	B	B	B	A	A	A	A	A	A	A	A	A	A
ALID1081-1082	Contig 6	A (lower)	B (higher)	XbaI	B	B	B	B	U	B	B	A	B	B	B	B	B	B	A	A	A	B	B	B	B	B	B	B	B	B	B	B	B	A	B	B	B	B	B	B	A	A	B	A	A	A	B	A	A
ALID190-191	Contig 6	A (lower)	B (higher)	NdeI	B	B	B	B	U	B	B	A	B	B	B	B	B	B	A	A	A	B	B	B	B	B	B	B	B	B	B	B	B	A	B	B	A	B	A	B	A	A	B	A	A	A	B	A	A
ALID393-394	Contig 6	A (lower)	B (higher)	EcoRV	B	B	B	B	U	B	B	A	B	B	B	B	B	B	A	A	A	B	B	B	B	B	B	B	B	B	B	B	B	A	B	B	A	B	B	B	A	A	U	A	A	A	B	A	A
ALID391-392	Contig 6	A (higher)	B (lower)	EcoRV	B	B	B	B	U	B	B	A	B	B	B	B	B	B	B	B	B	B	B	B	B	B	B	B	B	B	B	B	B	B	B	B	A	B	U	A	A	A	A	A	A	A	A	A	A
ALID1077-1078	Contig 21	A (lower)	B (higher)	XbaI	B	B	B	B	U	B	B	B	B	B	B	B	B	B	B	B	B	B	B	B	B	B	B	.	B	B	B	B	B	B	B	B	.	B	U	A	A	A	A	A	A	A	A	A	A
ALID759-760	Contig 21	A (higher)	B (lower)	XhoI	B	B	B	B	U	B	B	B	B	B	B	B	B	.	B	B	B	B	B	B	B	B	B	B	B	B	B	B	B	B	B	B	A	B	A	A	A	A	A	A	A	A	A	A	A
ALID1079-1080	Contig 21	A (higher)	B (lower)	EcoRV	B	B	B	B	U	B	B	B	B	B	B	B	B	B	B	B	B	B	B	B	B	B	B	B	B	B	B	B	B	B	B	B	A	B	U	A	A	A	A	A	A	A	A	A	A
ALID0403-404	Contig 32	A (lower)	B (higher)	EcoRV	B	B	B	B	U	B	B	B	B	B	B	B	B	B	B	B	B	B	B	B	B	B	B	B	B	B	B	B	B	B	B	B	B	B	U	A	A	A	A	A	A	A	A	A	A
ALID1184-1185	Contig 44	A (higher)	B (lower)	NdeI	B	B	B	B	B	B	B	B	B	B	B	B	B	B	B	B	B	B	B	B	B	B	B	B	B	B	B	B	B	B	B	B	A	B	U	A	A	A	A	A	A	A	A	A	A
ALID1017-1018	Contig 54	A (higher)	B (lower)	XhoI	B	B	B	B	U	B	B	B	B	B	B	B	B	B	B	B	B	B	B	B	B	B	B	B	B	B	B	B	B	B	B	B	A	B	A	A	A	A	A	A	A	A	A	A	A
[truncated: 51 more columns]

## Sheet: UBC21 x A905 (madC)
UBC21 x A905
Marker Name	Contig	madC	wt		wt																				madC
		A-NRRL	B-UBC21	RE	1	3	5	6	7	8	9	10	11	12	13	14	16	17	18	19	21	22	23	25	2	4	15	20	24	26	27	28	Recomb	Total	cM
madC		A	B		B	B	B	B	B	B	B	B	B	B	B	B	B	B	B	B	B	B	B	B	A	A	A	A	A	A	A	A
ALID190-191	Contig 6	A (lower)	B (higher)	NdeI	B	B	U	B	A	B	A	B	B	B	A	A	A	B	A	B	B	B	B	B	A	A	A	U	U	A	U	A	6	24	25
ALID391-392	Contig 6	A (higher)	B (lower)	EcoRV	B	B	A	B	B	U	A	B	A	B	A	A	A	B	B	B	B	B	B	B	A	A	A	A	A	A	A	A	6	27	22
ALID393-394	Contig 6	A (lower)	B (higher)	EcoRV	B	B	A	B	A	B	B	B	B	B	A	A	A	B	A	B	B	B	B	B	A	A	A	A	A	A	A	A	6	28	21
ALID1081-1082	Contig 6	A (lower)	B (higher)	XbaI	B	B	A	B	A	B	B	B	B	B	A	A	A	B	A	B	B	B	B	B	A	A	A	.	A	A	A	A	6	27	22
ALID759-760	Contig 21	A (higher)	B (lower)	XhoI	B	B	B	.	B	U	A	.	.	B	A	A	A	B	B	B	B	B	B	B	A	A	A	A	A	A	A	A	4	24	17
ALID1077-1078	Contig 21	A (lower)	B (higher)	XbaI	B	B	B	B	B	U	B	B	B	B	A	A	A	B	B	B	.	B	B	B	A	A	A	A	A	A	A	A	3	26	12
ALID1079-1080	Contig 21	A (higher)	B (lower)	EcoRV	B	B	B	B	B	U	A	.	B	B	A	A	A	B	B	B	B	B	B	B	A	A	A	A	A	A	A	A	4	26	15
ALID360-361	Contig 32	A (higher)	B (lower)	BamHI	B	B	B	B	B	U	B	U	B	A	A	A	A	B	B	B	B	B	B	B	A	A	A	A	A	A	A	A	4	26	15
ALID403-404	Contig 32	A (lower)	B (higher)	EcoRV	B	B	B	B	B	U	A	B	B	B	A	A	A	B	B	B	B	B	B	B	A	A	A	.	A	A	A	A	4	26	15
ALID1184-1185	Contig 44	A (higher)	B (lower)	NdeI	B	B	B	B	B	B	A	B	B	B	A	B	A	B	B	B	B	B	B	B	A	A	A	A	A	A	A	A	3	28	11
ALID1015-1016	Contig 44	A (higher)	B (lower)	NdeI	B	B	B	B	B	B	B	B	B	B	B	A	A	B	B	B	B	.	B	B	A	A	A	A	A	A	A	.	2	26	8
ALID1017-1018	Contig 54	A (higher)	B (lower)	XhoI	B	B	B	B	B	U	B	B	B	B	A	B	A	B	B	B	B	B	B	B	A	A	A	A	A	A	A	A	2	27	7
UBC21 x A905
Marker Name	wt																				madC
	1	3	5	6	7	8	9	10	11	12	13	14	16	17	18	19	21	22	23	25	2	4	15	20	24	26	27	28
madC (A905)	A	A	A	A	A	A	A	A	A	A	A	A	A	A	A	A	A	A	A	A	G	G	G	G	G	G	G	G
32ALID936-ALID429	A	A	A	.	A	U	A	U	A	A	A	A	A	A	A	A	A	A	A	A	G	G	G	G	.	G	G	G

## Sheet: UBC21 x A202 (madC)
UBC21 x A202
Marker Name	Contig	madC	wt		wt																madC
		A-NRRL	B-UBC21	RE	4	5	7	9	11	12	13	14	16	19	20	21	24	26	29	31	1	2	3	6	8	10	15	17	18	22	23	25	27	28	30	32	Recomb	Total	cM
madC		A	B		B	B	B	B	B	B	B	B	B	B	B	B	B	B	B	B	A	A	A	A	A	A	A	A	A	A	A	A	A	A	A	A
ALID403-404	Contig 32	A (lower)	B (higher)	EcoRV	B	B	B	B	B	B	B	B	B	B	B	B	B	B	B	B	A	A	B	A	A	A	A	.	A	A	.	A	A	A	A	A	1	30	3.3

## Sheet: C93 (madC) x NRRL1555
C93 (madC) x NRRL1555
Marker Name	wt													madC
	2	4	8	11	14	17	25	26	28	30	35	37	38	1	3	5	6	7	9	10	12	13	15	16	18	19	20	21	22	23	24	27	29	31	32	33	34	36	Recomb	Total	cM
madC (C93)	G	G	G	G	G	G	G	G	G	G	G	G	G	T	T	T	T	T	T	T	T	T	T	T	T	T	T	T	T	T	T	T	T	T	T	T	T	T
32SP106-ALID430	G	G	G	G	G	G	G	G	G	G	G	G	G	T	T	T	T	T	T	T	T	T	T	T	T	T	T	T	T	T	T	T	T	T	T	G	T	T	1	38	2.6

## Sheet: UBC21 x A914 (madC, lysA)
UBC21 x A914 (madC, lysA)
Cross: Phycomyces blakesleeanus A914 [madI lysA sex(-)] x UBC21 [wt sex (+)]
Allele A = NRRL 1555 (A914); B = UBC21
Marker Name	Contig	NRRL 1555/A914	WT	Progeny
		A	B	1	2	3	4	5	6	7	8	9	10	11	12	13	14	15	16	17	18	19	20	21	22	23	24	25	26	27	28	29	30	31	32	33	34	35	36	37	38	39	40	41	42	43	44	45	Recomb
Lysine auxotrophy				A	B	A	A	B	B	B	B	B	B	B	A	B	B	B	B	A	B	A	B	A	B	A	A	A	B	B	B	B	A	B	B	B	A	A	A	B	A	A	B	A	A	A	A	B
lysA allele	Contig 53			T	C	T	T	C	C	C	C	C	C	C	T	C	C	C	C	T	C	T	C	T	C	T	T	T	C	C	C	C	T	C	C	C	T	T	T	C	T	T	C	T	T	T	T	C	0
Sex Phenotype	Contig 41	(-) = A	(+) = B	(+)	(+)	(+)	(+)	(+)	(+)	(-)	(+)	(-)	(+)	(+)	(-)	(+)	(+)	(-)	(-)	(-)	(+)	(-)	(-)	(+)	(-)	(-)	(+)	(-)	(+)	(-)	(-)	(+)	(-)	(-)	(-)	(-)	(-)	(-)	(-)	(+)	(+)	(+)	(+)	(-)	(+)	(+)	(+)	(-)
ALID0393-394	Contig 6			A	B	B	B	A	B	B	B	B	B	B	A	A	B	B	A	A	A	B	B	A	A	B	A	A	B	A	B	A	A	A	A	B	B	B	B	B	B	A	A	A	A	B	A	B	19
ALID0190-191	Contig 6			A	B	B	B	A	B	B	B	B	B	B	A	A	B	B	A	A	A	B	B	A	A	B	A	A	B	A	?	A	A	A	A	A	B	B	B	B	B	?	A	A	?	B	A	B	20
ALID0331-332	Contig 6	A(Low)	B(High)	A	B	B	B	A	B	B	B	B	B	B	A	A	B	B	A	A	A	B	B	A	A	B	A	A	B	A	B	A	A	A	A	A	B	B	B	B	B	A	A	A	A	B	A	B	21
ALID0391-392	Contig 6	A(High)	B(Low)	A	B	B	B	A	B	B	B	B	B	B	A	B	B	B	A	A	A	B	B	B	A	B	A	A	A	A	A	A	B	A	A	A	A	A	B	B	B	A	A	B	B	B	B	B	24
ALID1081-1082	Contig 6	A (lower)	B (higher)	A	B	B	.	A	B	B	B	B	B	B	A	A	B	B	A	A	A	B	B	A	A	B	A	A	B	A	B	A	A	A	.	A	B	B	B	B	B	A	A	A	A	B	A	B	18
madC		A (madC)	B (WT)	A	B	A	B	A	B	B	B	A	B	B	A	B	B	B	A	A	A	B	B	B	A	B	A	A	A	A	A	B	B	A	B	A	A	A	B	B	B	A	A	B	B	A	B	B	21
ALID0403-404	Contig 32	A (lower)	B (higher)	A	B	A	B	A	B	B	B	A	B	B	A	B	B	B	A	A	A	B	B	B	A	B	A	A	A	A	A	B	B	A	B	A	A	A	B	B	B	A	A	B	B	A	B	B	22
ALID0360-361	Contig 32	A (higher)	B (lower)	B	B	B	B	B	B	B	B	B	B	B	B	B	B	B	B	B	B	B	B	B	B	B	B	B	B	B	B	B	B	B	.	B	B	B	B	B	B	B	B	B	B	B	B	B	20
ALID0759-760	Contig 21	A (high)	B (low)	A	B	A	B	A	B	B	B	A	B	B	A	B	B	B	A	A	A	B	B	B	A	B	A	A	A	A	A	B	B	A	B	A	A	A	B	B	B	A	A	B	B	A	B	B	21
ALID1079-1080	Contig 21	A (higher)	B (lower)	A	B	A	B	A	B	B	B	A	B	B	A	B	B	B	A	A	A	B	B	B	A	B	A	A	A	A	A	B	B	A	.	A	A	A	B	B	B	A	A	B	B	A	.	.	20
ALID1077-1078	Contig 21	A (lower)	B (higher)	A	B	A	B	A	B	B	B	A	B	B	A	B	B	B	A	A	A	B	B	B	.	B	A	A	A	A	A	B	B	A	.	A	A	A	B	B	B	A	A	B	B	A	B	B	20
ALID0761-762	Contig 21	A (higher)	B (lower)	A?	B	A	B	A	B	.	.	.	B	B	A	B	B	B	A	.	.	B	B	B	A	B	.	A	.	A	A	B	B	A	B	A	.	A	B	B	B	A	A	B	B	A	B	B	18
[truncated: 2 more columns]

## Sheet: UBC21 x B2 (madC)
UBC21 x B2
Allele Assignments A- madC; B- allele from wild type UBC21
Marker Name	Contig	madC	wt	RE	Progeny		wt							wt		wt		wt			wt	wt				wt	wt		wt	wt		wt				wt	wt	wt							wt		wt	wt
		A-NRRL	B-UBC21		B2-1	B2-2	B2-3	B2-4	B2-5	B2-6	B2-7	B2-8	B2-9	B2-10	B2-11	B2-12	B2-13	B2-14	B2-15	B2-16	B2-17	B2-18	B2-19	B2-20	B2-21	B2-22	B2-23	B2-24	B2-25	B2-26	B2-27	B2-28	B2-29	B2-30	B2-31	B2-32	B2-33	B2-34	B2-35	B2-36	B2-37	B2-38	B2-39	B2-40	B2-41	B2-42	B2-43	B2-44	B2-45
madC		A	B		A	A	B	A	A	A	A	A	A	B	A	B	A	B	A	A	B	B	A	A	A	B	B	A	B	B	A	B	A	A	A	B	B	B	A	A	A	A	A	A	B	A	B	B	A
ALID1081-1082	Contig 6	A (lower)	B (higher)	XbaI	B	A	B	A	B	A	A	A	B	B	A	B	A	B	A	A	U	B	B	A	A	B	A	A	B	B	A	B	A	A	A	B	B	B	A	A	B	A	B	A	A	A	A	A	A
ALID190-191	Contig 6	A (lower)	B (higher)	NdeI	B	A	B	A	B	A	A	A	B	B	A	B	A	B	A	A	U	B	B	A	A	B	A	A	B	B	A	B	A	A	A	B	B	B	A	A	B	A	B	A	A	A	A	A	A
ALID393-394	Contig 6	A (lower)	B (higher)	EcoRV	B	A	B	A	U	A	A	A	B	B	A	B	A	B	A	A	U	B	B	A	A	B	A	A	B	B	A	B	A	A	A	B	B	B	A	A	B	A	B	A	A	A	A	A	A
ALID391-392	Contig 6	A (higher)	B (lower)	EcoRV	A	A	B	A	A	A	A	A	A	B	A	B	A	B	A	A	U	B	A	A	A	B	A	A	B	B	A	B	B	A	A	B	B	B	A	A	B	A	B	A	B	A	B	B	A
ALID1077-1078	Contig 21	A (lower)	B (higher)	XbaI	A	A	B	A	A	A	A	A	A	B	A	B	A	B	A	A	U	B	.	A	A	B	B	A	B	B	A	B	A	A	A	B	B	B	A	A	A	A	B	A	B	A	B	B	A
ALID759-760	Contig 21	A (higher)	B (lower)	XhoI	A	A	B	A	A	A	A	A	A	B	A	B	A	B	A	A	U	B	.	A	A	B	B	.	B	B	A	B	A	A	A	B	B	.	A	A	A	A	.	A	B	A	B	B	A
ALID1079-1080	Contig 21	A (higher)	B (lower)	EcoRV	A	A	B	A	A	A	A	A	A	B	A	B	A	B	A	A	U	B	A	A	A	B	B	A	B	B	A	B	A	A	A	B	B	B	A	A	A	A	B	A	B	A	B	B	A
ALID0403-404	Contig 32	A (lower)	B (higher)	EcoRV	A	A	B	A	A	A	A	A	A	B	A	B	A	B	A	A	U	B	A	A	A	B	B	A	B	B	A	B	A	A	A	B	B	B	A	A	A	A	B	A	B	A	B	B	A
ALID360-361	Contig 32	A (higher)	B (lower)	BamHI	B	B	B	B	B	B	B	B	B	B	B	B	B	B	B	B	B	B	B	B	B	B	B	B	B	B	B	B	B	B	B	B	B	B	B	B	B	B	B	B	B	B	B	B	B
ALID1015-1016	Contig 44	A (higher)	B (lower)	NdeI	B	B	B	B	B	B	B	B	B	B	B	B	B	B	B	B	B	B	B	B	B	B	B	B	B	B	B	B	B	B	B	B	B	B	B	B	B	B	B	B	B	B	B	B	B
ALID1184-1185	Contig 44	A (higher)	B (lower)	NdeI	A	A	B	A	A	A	A	A	A	B	A	B	A	B	A	A	B	B	A	A	A	B	B	A	B	B	A	B	A	A	A	B	B	B	A	A	A	A	B	A	B	A	B	B	A
ALID1017-1018	Contig 54	A (higher)	B (lower)	XhoI	A	A	B	A	A	A	A	A	A	B	A	B	A	B	A	A	U	B	A	A	A	B	B	A	B	B	A	B	A	A	A	B	B	B	A	A	A	A	B	A	B	A	B	B	A
ALID 312-313	Contig 1	A (higher)	B (lower)	EcoRV	B	B	B	B	B	B	B	B	B	B	B	B	B	B	B	B	B	B	B	B	B	B	B	B	B	B	B	B	B	B	B	B	B	B	B	B	B	B	B	B	B	B	B	B	B
ALID458-459	Contig 1	A (lower)	B (higher)	HindIII	B	B	B	B	B	B	B	B	B	B	B	B
ALID0866-867	Contig 1	A (lower)	B (higher)	EcoRI	A	A	A	A	A/B	B	A	B	B	B	A	A	A	B	B	B	B	?	B	B	A	A	B	A	B	B	A	B	B	A	A	B	A	B	A	B	A	A	A	B	B	B	B	B	B
ALID600-601	Contig 2	A (lower)	B (higher)	XhoI	B	B	B	A	B	A	A	B	B	B	A	A	?	A	?	?	?	B	?	B	A	?	?	?	B	A	A	B	B	B	A	A	A	?	?	B	B	A	A	B	A	A	A	B	B
ALID460-461	Contig 2	A (higher)	B (lower)	XhoI	A	B	B	A	B	B	A	B	B	B	A	A
ALID558-559	Contig 2	A (higher)	B (lower)	EcoRI	B	B	B	A	A/B	A	A	B	B	B	A	A	B	B	B	B	B	?	A	A	A	A	B	B	B	A	B	B	B	B	A	A
ALID788-789	Contig 2	A (lower)	B (higher)	EcoRI	B	?	A	B	A	A	B	B	B	A	A	B	B	?	B	?	?	?	B	A	?	B	A	?	A	A	B	B	B	A	A	A	B	B	B	A	A	B	A	A	A	A	A	B	B
ALID0233-234	Contig 3	A(no PCR)	B(PCR)	BamHI	A	B	B	A	B	B	A	A	B	B	A	A
ALID0237-238	Contig 4	A (lower)	B (higher)	BamHI	A	B	B	A	A	B	A	B	B	B	B	A
ALID239-240	Contig 4	A (lower)	B (higher)	HindIII	?	B	B	A	B	B	A	B	?	B	B	A	?	?	B	?	?	?	B	?	B	?	A	?
ALID786-787	Contig 5	A (higher)	B (lower)	XhoI	A	B	B	A	B	B	A	A	A	B	B	B	A	B	B	A	A	?	B	A	B	A	B	A
ALID0314-315	Contig 7	A (lower)	B (higher)	EcoRI	A	A	A	A	A	B	A	A	B	B	B	A
ALID0251-252	Contig 8	A(higher)	B(lower)	EcoRV	B	A	A	A	A	B	A	A	A	B	A	B	B	A	?	?	?	?	B	B	A	B	B	B
ALID0351-352	Contig 9	A (lower)	B (higher)	EcoRV	B	B	A	A	B	A	A	A	A	B	A	A		A	B	A	B	?	B	A	B	?	A	B	B	A	B	B	A	B	B	B	B	A	A	B	B	A	A	B	B	B	B	B	A
ALID0310-311	Contig 10	A (lower)	B (higher)	EcoRV	B	B	B	B	B	B	B	B	B	B	B	B
ALID0273-274	Contig 11	A (lower)	B (higher)	EcoRI	A	B	A	A	A	B	A	A	A	B	A	B	A	A	?	B	A	?	B	A	A	A	A	A
ALID0302-303	Contig 12	A (higher)	B (lower)	PstI	B	A	B	A	B	B	A	B	A	B	B	B
ALID0327-328	Contig 13	A (higher)	B (lower)	HindIII	B	A	B	A	B	B	A	A	A	B	A	B		B	A	A	B	A	B	A	B	A	A	A	B	A	B	A	A	A	A	B	A	A	A	A	B	A	B	B	B	A	B	A	B
ALID0321-322	Contig 14	A (higher)	B (lower)	KpnI	B	B	A	A	B	B	A	B	B	B	A	A
ALID319-320	Contig 14	A (lower)	B (higher)	BamHI	B	B	A	A	B	B	A	B	B	B	A	B	?	A	B	B	B	?	A	B	A	B	B	B
ALID786-787	Contig 14	A (higher)	B (lower)	XhoI	A	B	B	A	B	B	A	A	A	B	B	B	A	B	B	A	B	B	A	A	A	A	A	A	?	?	?	?	?	B	?	B
ALID0602-603	Contig 15	A (lower)	B (higher)	EcoRV	A	B	B	A	B	B	A	A	B	B	A	B	B	A	?	B	A	?	A	A	A	A	A	A
ALID0693-694	Contig 16	A (higher)	B (lower)	HindIII	B	B	A	A	B	B	A	B	B	B	A	A	A	A	?	?	?	?	A	B	A	A	?	?
ALID0695-696	Contig 17	A (higher)	B (lower)	HindIII	A	B	A	A	B	B	A	A	B	B	A	A	B	A	?	B	B	B	A	B	A	B	?	B
ALID0489-490	Contig 18	A (lower)	B (higher)	HindIII	A	A	A	A	A/B	B	A	B	B	B	B	B	A	B	?	?	B	?	B	B	B	A	?	?
ALID464-465	Contig 19	A(lower)	B(higher)	EcoRI	A	A	B	A	B	?	A	B	A	B	B	B
ALID0323-324	Contig 20	A (lower)	B (higher)	HindIII	A	B	A	A	B	B	A	B	B	B	A	A
ALID0885-886	Contig 23	A (higher)	B (lower)	HindIII	B	B	A	A	A	A	A	A	A	B	B	A	A	A	?	A	?	?	?	?	B	?	B	A
ALID0717-718	Contig 24	A (higher)	B (lower)	BamHI	B	B	A	A	B	B	A	A	A	B	A	A	A	?	?	A	A	A	B	B	B	B	B	A
ALID0716-720	Contig 25	A (higher)	B (lower)	BamHI	A	B	B	A	B	B	A	A	B	B	A	B		A	B	B	A	B	A	A	A	A	A	A	A	A	B	A	A	B	B	B	B	B	B	B	B	A	A	A	B	B	A	B	A
ALID0639-640	Contig 26	A (higher)	B (lower)	EcoRV	A	A	A	A	A	B	A	A	B	B	B	A		B	B	A	B	B	A	A	B	B	B	B	B	B	B	A	B	A	A	A	A	A	A	B	A	A	B	B	B	B	A	B	A
ALID0641-642	Contig 27	A (lower)	B (higher)	XbaI	A	A	B	A	B	A	A	B	A	B	B	B		B	B	A	A	A	B	A	B	A	A	A	A	B	A	A	A	A	A	A	A	B	A	A	B	A	B	B	A	B	B	B	A
ALID0643-644	Contig 28	A (lower)	B (higher)	XbaI	A	A	A	A	A	A	A	B	A	B	A	A		A	B	B						B			B	B	A	A	A	A	B	B	B	?	A	?	A	?	A	?	A	B	B	B	A
ALID0606-607	Contig 29	A (lower)	B (higher)	NdeI	B	B	B	A	A	B	A	A	A	B	B	B	A	?	?	B	A	B	B	B	A	B	A	A
ALID0485-486	Contig 30	A (higher)	B (lower)	BamHI	B	B	A	A	A	A	A	B	B	A	A	B	B	B	?	B	A	A	A	A	B	A	A	B
ALID0720-721	Contig 31	A (higher)	B (lower)	XhoI	A	B	B	A	A	B	A	B	B	B	A	A	A	B	?	B	A	B	B	B	B	B	B	A
ALID0724-725	Contig 37	A (higher)	B (lower)	XhoI	B	A	A	A	B	B	A	B	A	B	A	B	A	A	?	?	B	B	A	B	B	A	A	?
ALID0604-605	Contig 45	A (lower)	B (higher)	XbaI	A	B	A	A	A	B	A	A	A	B	B	B	A	B	?	?	?	?	A	?	A	A	A	A
ALID0397-398	Contig 47	A (lower)	B (higher)	XhoI	B	B	B	B	B	B	B	B	B	B	B	B
ALID0732-733	Contig 48	A (lower)	B (higher)	XbaI	B	B	A	A	A	A	A	A	A	B	A	A	A	A	?	?	B	?	A	A	B	?	A	B	B	B	B	B	B	B	B	B	A	A	A	A	A	A	A	B	B	B	?	A	B
ALID0734-735	Contig 49	A (lower)	B (higher)	XbaI	B	B	A	A	A	B	A	A	A	B	A	B	B	A	?	?	?	?	B	?	B	B	B	B
ALID0410-411	Contig 67	A (higher)	B (lower)	EcoRV	A	A	A	A	A	B	A	B	A	B	A	A	A	A	A	?	?	?	?	?	B	B	B	B
ALID0188-189	Contig 72	A (lower)	B (higher)	EcoRV	B	B	A	A	B	B	A	A	A	B	A	A	?	A	?	?	?	?	?	?	A	A	?	B
[truncated: 51 more columns]
