# Supplementary material for: A Ras GTPase associated protein is involved in the phototropic and circadian photobiology responses in fungi
Source: Sci Rep. 2017 Mar 21;7:44790. doi: 10.1038/srep44790 (PMC5359613; doi:10.1038/srep44790)
Supplement: Supplementary Dataset 2 [file srep44790-s3.xls]

## Sheet: Up-regulated
ID	logFC	logCPM	LR	PValue	FDR	Seq_description
179746	11.2029	10.5903	472.979	7.20307e-105	6.80041e-101	atp-dependent protease
188804	7.18738	7.94467	433.213	3.2485e-96	1.53345e-92	rim9 protein
185853	5.92018	7.79809	402.516	1.56021e-89	4.90997e-86	serine active site containing 1-like protein
152853	5.37862	6.93267	379.595	1.52432e-84	3.59777e-81	rho gtpase activator
124049	5.29426	6.23136	372.414	5.57973e-83	1.05356e-79	stress response rci
179643	6.93179	5.78533	345.516	4.01424e-77	6.31641e-74	white collar-2
157963	5.04153	7.05977	341.841	2.53535e-76	3.41946e-73	hypothetical protein RO3G_11844 [Rhizopus oryzae RA 99-880]
183833	4.99732	7.3474	325.218	1.05742e-72	1.24788e-69	cytochrome p450
32690	5.87496	7.30541	309.478	2.83688e-69	2.71823e-66	peptide methionine sulfoxide reductase
176016	8.7245	5.14209	309.449	2.87918e-69	2.71823e-66	transmembrane protein
78913	7.09708	3.47041	283.85	1.08813e-63	9.3391e-61	hypothetical protein RO3G_01090 [Rhizopus oryzae RA 99-880]
158622	6.38423	3.35257	277.824	2.23709e-62	1.76003e-59	---NA---
94692	7.00289	4.45692	277.29	2.92492e-62	2.12417e-59	hmg box protein
133033	4.55371	7.70166	270.811	7.55175e-61	5.09257e-58	duf1295 domain-containing protein
76783	4.30661	6.77698	266.303	7.25491e-60	4.56624e-57	rho gtpase-activating protein 22
183658	4.9795	9.3395	255.659	1.51634e-57	8.94738e-55	wd repeat-containing protein 75
187180	4.85862	4.85248	244.996	3.20251e-55	1.77852e-52	ricin b lectin
157726	4.63986	7.25157	238.28	9.32481e-54	4.89086e-51	---NA---
77351	4.86138	8.03217	236.994	1.77913e-53	8.8404e-51	protein
179972	4.16647	8.62776	236.399	2.39877e-53	1.13234e-50	ferrochelatase
185173	3.93304	8.63783	230.398	4.88066e-52	2.19421e-49	protein
180993	3.88135	5.36707	228.057	1.58149e-51	6.78674e-49	---NA---
85757	7.0706	8.69445	219.966	9.20139e-50	3.77697e-47	white collar-2
118385	4.15369	5.2127	211.706	5.8304e-48	2.29353e-45	4-dihydrotrisporin dehydrogenase
161531	3.96908	6.63395	208.418	3.04175e-47	1.14809e-44	rho gtpase activator
75402	6.58784	4.52256	208.34	3.16177e-47	1.14809e-44	---NA---
119862	4.75785	7.38747	204.421	2.26561e-46	7.9221e-44	sugar transporter
30672	4.22644	8.74544	200.437	1.67656e-45	5.65301e-43	glycerol-3-phosphate dehydrogenase
137151	3.89529	5.658	194.223	3.80647e-44	1.2392e-41	atp-dependent protease
127023	8.33309	3.31843	190.774	2.15498e-43	6.78173e-41	hmg box protein
128779	3.66581	9.0052	188.268	7.59461e-43	2.31293e-40	acyl-coenzyme a c-4 to c-12 straight chain
75733	5.41788	6.05204	185.361	3.27303e-42	9.65646e-40	hypothetical protein RO3G_02887 [Rhizopus oryzae RA 99-880]
173045	3.01524	6.12237	172.017	2.68368e-39	7.67776e-37	ring u-box domain-containing protein
149629	4.94261	2.74845	167.08	3.21391e-38	8.92428e-36	---NA---
14964	4.24424	3.89285	166.681	3.92667e-38	1.05919e-35	mfs allantoate transporter
85761	3.13138	7.83742	165.547	6.94875e-38	1.82231e-35	cryptochrome dash
62787	4.87222	2.78392	165.465	7.23837e-38	1.84696e-35	---NA---
187705	4.34851	3.73107	164.844	9.89637e-38	2.45873e-35	actin-like atpase domain-containing protein
183691	4.90999	4.98153	162.442	3.31286e-37	8.01967e-35	#NAME?
77612	5.09989	8.14883	160.663	8.104e-37	1.91275e-34	tuber borchii white collar-1
177428	3.27324	4.61122	156.296	7.29379e-36	1.67953e-33	glycosyl transferase family protein
2379	2.89727	6.84995	155.096	1.33437e-35	2.99948e-33	pkinase-domain-containing protein
41755	2.69667	6.51794	151.732	7.25039e-35	1.59188e-32	uncharacterized protein
63943	6.35309	2.49305	150.743	1.1926e-34	2.55893e-32	hypothetical protein RO3G_08735 [Rhizopus oryzae RA 99-880]
164792	3.6489	2.90491	146.582	9.68744e-34	2.03243e-31	developmental regulator
79411	3.42494	7.41071	146.132	1.21477e-33	2.49319e-31	hypothetical protein RO3G_06224 [Rhizopus oryzae RA 99-880]
142074	3.53973	4.22119	143.028	5.79561e-33	1.16418e-30	mhyt domain signalling
158704	3.28637	8.77642	142.67	6.93866e-33	1.36475e-30	duf500-domain-containing protein
132117	2.98372	8.17783	139.822	2.91206e-32	5.61077e-30	sucrose transporter
184092	2.65084	6.50314	136.904	1.2656e-31	2.38971e-29	uncharacterized protein c5orf35-like
186837	2.91069	5.74368	136.798	1.33502e-31	2.47135e-29	mfs quinate
70187	2.55874	6.00383	136.672	1.42208e-31	2.5819e-29	hypothetical protein RO3G_15626 [Rhizopus oryzae RA 99-880]
121833	2.51348	5.96363	136.503	1.54864e-31	2.75863e-29	calcium calmodulin-dependent protein kinase id
171887	4.31504	3.10653	134.584	4.07161e-31	7.11853e-29	hypothetical protein RO3G_12362 [Rhizopus oryzae RA 99-880]
179918	2.90224	8.42634	133.453	7.19494e-31	1.23504e-28	vacuolar endopolyphosphatase
140981	2.48346	6.66013	131.655	1.77978e-30	3.00052e-28	membrane protein
75537	4.02643	3.96679	131.293	2.13622e-30	3.53825e-28	---NA---
188599	2.73231	6.89742	129.981	4.13675e-30	6.73363e-28	duf1772-domain-containing protein
6945	4.30309	2.76816	128.826	7.4039e-30	1.18475e-27	camp-independent regulatory protein pac2
79591	8.09439	2.07622	128.572	8.41542e-30	1.32417e-27	---NA---
140282	2.98381	3.44986	128.097	1.06899e-29	1.65447e-27	hypothetical protein RO3G_06156 [Rhizopus oryzae RA 99-880]
186020	3.07647	10.9457	125.616	3.73061e-29	5.68075e-27	aldehyde reductase
98138	2.41615	5.95627	125.48	3.99518e-29	5.98707e-27	related to gyp5-gtpase-activating protein
107153	3.60501	5.15761	125.394	4.17333e-29	6.15632e-27	cipc protein
123858	2.5943	5.99599	125.088	4.86953e-29	7.0728e-27	l-threonine 3-dehydrogenase
124492	5.4631	6.73268	124.074	8.11788e-29	1.16123e-26	probable mismatch base pair and cruciform dna recognition protein hmp1
115367	4.83064	3.62698	122.835	1.51548e-28	2.13546e-26	h k atpase alpha
69533	2.9074	5.0864	121.858	2.48016e-28	3.44341e-26	hypothetical protein RO3G_13402 [Rhizopus oryzae RA 99-880]
78003	2.6143	5.62977	120.49	4.94199e-28	6.57145e-26	---NA---
182124	2.64408	5.62705	119.542	7.96781e-28	1.04478e-25	---NA---
188615	2.85577	6.97203	118.921	1.08972e-27	1.40932e-25	hsp70 nucleotide exchange factor fes1
59898	10.0843	2.78557	118.145	1.61137e-27	2.05581e-25	---NA---
76314	2.72024	8.95771	115.305	6.74714e-27	8.4933e-25	white collar
179767	3.35496	9.74261	109.46	1.28699e-25	1.57798e-23	plant synaptotagmin
156921	2.78603	7.81066	108.995	1.62734e-25	1.96971e-23	triglyceride lipase
75413	3.06775	5.18239	108.757	1.83444e-25	2.19227e-23	---NA---
32052	2.95031	6.24952	104.387	1.66424e-24	1.96402e-22	multidrug resistance protein 1
58919	2.5446	6.25558	104.237	1.79468e-24	2.0918e-22	ph domain protein
75941	2.699	5.61968	104.085	1.93774e-24	2.231e-22	hypothetical protein RO3G_02051 [Rhizopus oryzae RA 99-880]
112379	2.31381	6.91237	103.527	2.56815e-24	2.88642e-22	mitogen-activated protein kinase hog1
175731	4.80265	5.25028	101.424	7.42593e-24	8.24802e-22	diacylglycerol
139447	6.82842	1.76462	100.856	9.89059e-24	1.08578e-21	---NA---
146675	5.43537	1.99065	97.9426	4.30678e-23	4.6736e-21	---NA---
189089	2.04277	5.98126	95.2532	1.67525e-22	1.79728e-20	conserved protein (fungal and plant)
100991	3.02509	2.45455	95.1878	1.73158e-22	1.83683e-20	related to ser thr protein kinase
38457	2.33633	8.26927	94.129	2.95623e-22	3.10109e-20	glycosyltransferase family 20 protein
141020	4.01142	3.4752	93.8794	3.35348e-22	3.47914e-20	bzip transcription factor
72354	3.50086	2.63321	93.6273	3.80893e-22	3.9087e-20	pleckstrin domain-containing protein
158877	2.86468	6.52822	92.3135	7.39786e-22	7.51002e-20	hypothetical protein RO3G_07397 [Rhizopus oryzae RA 99-880]
182223	2.15992	6.95047	91.8038	9.57117e-22	9.61291e-20	hypothetical protein RO3G_13519 [Rhizopus oryzae RA 99-880]
136132	2.19132	6.80006	89.056	3.83795e-21	3.77439e-19	duf300-domain-containing protein
96072	2.75412	5.53619	88.9512	4.04671e-21	3.93866e-19	phospholipid-translocating p-type atpase domain-containing protein
103689	2.46936	5.63281	88.542	4.9767e-21	4.79439e-19	zn finger family dna binding protein
56765	3.35649	3.59881	87.6834	7.68171e-21	7.32556e-19	h+ nucleoside cotransporter
29315	2.97533	10.231	85.7903	2.00069e-20	1.88885e-18	glutathione peroxidase
62601	2.68917	4.42648	85.3452	2.50574e-20	2.34225e-18	hypothetical protein RO3G_00831 [Rhizopus oryzae RA 99-880]
87121	3.65205	4.73732	85.2145	2.67694e-20	2.47775e-18	oligopeptide transporter
65598	2.741	3.36347	84.763	3.36364e-20	3.08312e-18	vacuolar endopolyphosphatase
33722	2.51196	8.60656	83.8683	5.28863e-20	4.80095e-18	geranylgeranyl pyrophosphate synthase
173065	2.73896	2.55776	83.6549	5.89142e-20	5.29723e-18	---NA---
156687	2.54134	4.51792	82.9766	8.3029e-20	7.29608e-18	12-oxophytodienoic acid reductase
33350	1.9956	7.26295	82.9663	8.34633e-20	7.29608e-18	mn2+ homeostasis protein
148372	4.04458	2.46123	81.8184	1.49186e-19	1.29217e-17	uncharacterized protein
174964	2.44956	3.00033	81.7651	1.5326e-19	1.31539e-17	succinate:fumarate antiporter
78099	2.04063	5.86093	80.8478	2.43784e-19	2.07348e-17	metal dependent phosphohydrolase
182407	2.11544	7.0061	80.6725	2.6641e-19	2.2457e-17	sphingolipid long chain base-responsive protein lsp1
156418	2.15067	8.18632	79.8121	4.11765e-19	3.44024e-17	alkaline phosphatase
134166	2.09772	5.58893	79.7636	4.21986e-19	3.49471e-17	histone h2b
106941	3.24682	2.43069	79.6388	4.49507e-19	3.69026e-17	ibr domain-containing protein
152226	2.37132	5.78643	79.1471	5.76519e-19	4.65207e-17	px domain-containing protein
157295	3.71346	1.68563	78.926	6.44798e-19	5.15893e-17	transcription factor stea
150264	3.13894	2.52732	78.379	8.50529e-19	6.74777e-17	hypothetical protein RO3G_07613 [Rhizopus oryzae RA 99-880]
175618	2.52535	4.43542	78.1	9.79531e-19	7.70646e-17	hypothetical protein RO3G_16064 [Rhizopus oryzae RA 99-880]
182105	2.37547	7.29043	77.6926	1.20389e-18	9.39329e-17	family protein
133752	2.32414	8.1026	76.8843	1.8127e-18	1.40276e-16	d-galacturonic acid reductase
181044	2.4418	8.39465	76.2091	2.55166e-18	1.95856e-16	mic17p
105673	2.16811	6.98126	76.0672	2.74179e-18	2.08752e-16	hypothetical protein RO3G_07435 [Rhizopus oryzae RA 99-880]
182346	2.04695	6.33835	75.1118	4.44811e-18	3.35957e-16	hypothetical protein RO3G_06699 [Rhizopus oryzae RA 99-880]
97384	1.72313	6.75407	72.2554	1.89075e-17	1.39458e-15	sphingomyelin phosphodiesterase
156614	1.79447	6.68966	71.6482	2.57202e-17	1.86788e-15	ubiquitin fusion degradation protein 1
73035	2.50253	4.76997	71.5406	2.71609e-17	1.95745e-15	---NA---
36305	2.17904	9.32733	71.3223	3.03386e-17	2.15358e-15	glycoside hydrolase family 13 protein
96171	2.39462	6.66189	70.9775	3.61323e-17	2.54571e-15	calcium-translocating p-type pmca-type
167816	2.23579	4.88854	70.9341	3.6935e-17	2.58299e-15	uncharacterized protein
58460	2.22822	4.3278	70.6907	4.17862e-17	2.90076e-15	hypothetical protein RO3G_09682 [Rhizopus oryzae RA 99-880]
142783	1.92563	4.46418	70.4864	4.6344e-17	3.19368e-15	methyltransferase-like protein 23-like
61401	2.79551	3.09589	70.3952	4.85386e-17	3.32068e-15	sterol regulatory element binding protein 2
172011	3.42671	2.54758	69.679	6.97847e-17	4.73984e-15	---NA---
123367	2.35796	5.80292	68.5148	1.25929e-16	8.43187e-15	chromosome 11 open reading frame 73
64097	2.87874	3.45617	67.6322	1.9702e-16	1.30074e-14	---NA---
178857	3.17667	11.1025	67.1198	2.55496e-16	1.66354e-14	n-acetylglucosamine metabolism protein
146487	2.63034	4.24132	66.9138	2.83645e-16	1.83417e-14	---NA---
167899	3.22321	1.74397	65.6853	5.28979e-16	3.39734e-14	general substrate transporter
121290	4.61008	3.88545	65.5467	5.6753e-16	3.6203e-14	cipc protein
76077	2.12906	8.55001	64.5446	9.43728e-16	5.97969e-14	px domain protein
129702	2.21278	8.24048	62.9595	2.11004e-15	1.32806e-13	nadh:flavin oxidoreductase nadh oxidase
165754	2.57996	5.426	62.4213	2.77309e-15	1.73383e-13	p450 monooxygenase
89324	2.01557	5.20214	61.9	3.61356e-15	2.2285e-13	cral trio domain-containing protein
39274	1.99303	6.71403	61.5822	4.24647e-15	2.56993e-13	acyl- oxidase
167487	3.07901	4.5611	61.5009	4.42535e-15	2.66113e-13	hypothetical protein RO3G_15655 [Rhizopus oryzae RA 99-880]
142774	5.19991	1.51912	61.4147	4.62355e-15	2.76271e-13	---NA---
61555	3.08668	1.34622	61.0028	5.69938e-15	3.36299e-13	flagellar associated protein
184600	1.84381	6.90796	60.9148	5.96001e-15	3.49494e-13	duf21 and cbs domain protein
188414	1.85643	7.85909	60.5709	7.09746e-15	4.13624e-13	glycerol
74577	3.00986	3.01047	60.4404	7.58396e-15	4.39265e-13	sugar transporter
182665	3.91366	5.31426	59.0042	1.57334e-14	9.00237e-13	transcription factor atf21
134855	1.60928	5.08158	58.8958	1.66243e-14	9.45483e-13	natural resistance-associated macrophage protein
168178	2.60028	2.90901	58.4629	2.0716e-14	1.17114e-12	---NA---
67670	2.12405	2.72979	57.8647	2.80778e-14	1.57787e-12	---NA---
175092	1.99287	4.27779	56.842	4.72282e-14	2.60749e-12	hypothetical protein RO3G_14966 [Rhizopus oryzae RA 99-880]
172641	2.39027	5.51114	56.6792	5.13027e-14	2.81598e-12	mfs general substrate transporter
80095	1.90493	4.36418	56.3482	6.07081e-14	3.31298e-12	hypothetical protein RO3G_02272 [Rhizopus oryzae RA 99-880]
122264	1.40732	6.29689	56.316	6.17114e-14	3.34838e-12	otu domain-containing protein 6b-like
31818	1.83275	8.42821	56.2324	6.43929e-14	3.47391e-12	uroporphyrinogen decarboxylase
150076	2.06059	5.24436	56.0648	7.01227e-14	3.76153e-12	hypothetical protein RO3G_08929 [Rhizopus oryzae RA 99-880]
97134	1.71355	6.14199	55.9739	7.3441e-14	3.91727e-12	sulfate anion transporter
165502	2.41033	3.63952	55.1036	1.14344e-13	6.06472e-12	hypothetical protein RO3G_01114 [Rhizopus oryzae RA 99-880]
13635	2.11056	3.43634	54.641	1.44687e-13	7.63123e-12	smr domain-containing protein
156415	1.58799	5.86477	53.8707	2.14127e-13	1.11075e-11	n-acetylglucosamine-6-phosphate deacetylase
161968	2.55526	4.44417	53.2438	2.94621e-13	1.50352e-11	---NA---
141535	4.02709	1.98666	52.5023	4.29755e-13	2.16969e-11	integral inner membrane protein
177125	1.7194	5.11844	52.0163	5.50432e-13	2.74954e-11	g-protein alpha subunit
159699	1.91767	5.23909	51.854	5.97848e-13	2.97068e-11	---NA---
65671	1.67847	4.73346	51.6814	6.52769e-13	3.22659e-11	---NA---
150789	1.86812	4.89236	50.7684	1.03936e-12	5.03208e-11	---NA---
156056	1.95464	3.62089	50.5857	1.14072e-12	5.46676e-11	f-box wd repeat-containing protein pof11
97149	1.82843	4.47896	50.5115	1.18467e-12	5.64872e-11	aip3-domain-containing protein
165299	1.87602	2.83574	49.9019	1.61629e-12	7.62968e-11	---NA---
180347	1.44081	5.98595	49.7948	1.70695e-12	8.01757e-11	domain protein
174239	3.26132	1.89048	49.5592	1.92472e-12	8.99569e-11	---NA---
175308	1.7902	3.89424	49.3965	2.0912e-12	9.72561e-11	potential pheromone-regulated membrane protein prm1
135500	2.36004	8.98968	49.3207	2.17355e-12	1.0059e-10	dnaj domain-containing protein
131111	1.47965	6.14078	49.2486	2.25494e-12	1.03848e-10	sec34-like protein
79069	2.86408	7.21696	49.0347	2.51468e-12	1.15248e-10	---NA---
26233	1.4596	6.52898	49.008	2.54917e-12	1.16264e-10	yike_schpo ame: full=probable 6-phosphofructo-2-kinase
179030	1.6328	7.32358	48.8429	2.77304e-12	1.25867e-10	lysosomal aspartic protease
180454	1.63393	5.36995	48.8158	2.8117e-12	1.27011e-10	ccaat-binding factor complex subunit
166866	1.45449	5.57977	48.7468	2.91236e-12	1.30932e-10	uncharacterized protein c3orf19 homolog
116257	1.61636	6.41401	48.3715	3.52648e-12	1.57045e-10	alcohol dehydrogenase
76534	1.34617	6.21011	48.3103	3.63831e-12	1.61264e-10	gnat family protein
74110	2.20916	2.3598	47.4268	5.70967e-12	2.51893e-10	hypothetical protein RO3G_14963 [Rhizopus oryzae RA 99-880]
179048	1.70408	4.48866	46.5381	8.98562e-12	3.90937e-10	c2h2 finger domain
167598	2.54894	1.78599	46.1367	1.10284e-11	4.77611e-10	---NA---
22162	1.5871	6.12596	46.0988	1.12436e-11	4.84705e-10	af196836_1 hemolysin
73613	6.97062	1.61351	45.5025	1.52441e-11	6.48286e-10	hypothetical protein RO3G_00085 [Rhizopus oryzae RA 99-880]
35065	1.45211	7.11355	45.0234	1.9469e-11	8.20566e-10	sphingosine-1-phosphate lyase
182460	2.78611	1.90319	44.9313	2.04072e-11	8.56287e-10	---NA---
116169	1.41771	6.00928	44.7877	2.19593e-11	9.17334e-10	phosphatidate cytidylyltransferase
187923	1.39655	6.12252	44.6289	2.38152e-11	9.9048e-10	---NA---
159565	1.76934	3.54323	44.4935	2.552e-11	1.05673e-09	---NA---
188067	1.42309	5.30216	44.4349	2.62955e-11	1.08409e-09	tfp11-domain-containing protein
183875	1.47421	7.01177	44.3977	2.67999e-11	1.10008e-09	---NA---
172185	1.60585	7.69213	44.3614	2.73011e-11	1.1158e-09	nudix hydrolase 21
64143	3.26017	0.822343	44.2813	2.84426e-11	1.15744e-09	---NA---
185544	1.8187	3.78001	44.2687	2.86261e-11	1.15991e-09	hypothetical protein RO3G_01491 [Rhizopus oryzae RA 99-880]
136212	1.62331	7.61915	44.251	2.88863e-11	1.16545e-09	abc
182656	1.71443	7.58857	44.2044	2.95809e-11	1.1884e-09	hypothetical protein RO3G_11712 [Rhizopus oryzae RA 99-880]
143113	2.39321	2.24623	43.1886	4.97088e-11	1.98017e-09	atp-dependent rna helicase has1
181489	1.5175	4.4432	42.9194	5.70433e-11	2.23784e-09	---NA---
174872	2.80053	1.46757	42.8684	5.85489e-11	2.28413e-09	hypothetical protein RO3G_13561 [Rhizopus oryzae RA 99-880]
173567	1.89711	5.60481	42.6042	6.70167e-11	2.59305e-09	---NA---
168986	3.63229	2.22352	42.5829	6.77486e-11	2.61067e-09	nadh:flavin oxidoreductase nadh oxidase
149089	1.702	3.38519	42.507	7.04311e-11	2.70301e-09	hypothetical protein RO3G_10276 [Rhizopus oryzae RA 99-880]
169698	1.68241	5.63595	42.3979	7.44713e-11	2.84649e-09	---NA---
145211	1.36879	5.17537	42.3717	7.54759e-11	2.87326e-09	probable palmitoyltransferase zdhhc20-like
133939	1.31165	6.99239	42.2369	8.086e-11	3.04143e-09	mitochondrial nuclease
107587	1.33969	6.01719	42.1576	8.42067e-11	3.15474e-09	hypothetical histidine phosphotransferase
189594	2.10725	5.18756	42.1443	8.47824e-11	3.16376e-09	#N/A
23073	1.53901	4.98859	41.5585	1.14398e-10	4.20244e-09	cora-domain-containing protein
134106	1.55369	7.77243	41.5007	1.17826e-10	4.29496e-09	glutaryl-coenzyme a dehydrogenase
183897	1.38787	6.4209	41.4828	1.1891e-10	4.31782e-09	---NA---
183712	1.98902	7.67818	41.2495	1.33984e-10	4.82801e-09	sel1 domain protein repeat-containing protein
160404	1.57246	4.38461	41.0081	1.51598e-10	5.44196e-09	---NA---
133059	1.55655	6.07702	40.8834	1.61591e-10	5.75691e-09	protein kinase
173747	3.45324	1.2169	40.705	1.77029e-10	6.2832e-09	---NA---
126862	1.41391	7.50046	40.576	1.89113e-10	6.66198e-09	glycoside hydrolase family 37 protein
178119	1.63858	8.79799	40.2618	2.22108e-10	7.73773e-09	carnitine acetyl transferase
182922	1.78149	8.76832	39.825	2.77771e-10	9.57094e-09	alpha beta-hydrolase
115086	1.38483	5.38149	39.5945	3.12561e-10	1.06916e-08	sucrose transport protein
159629	1.65336	4.72076	39.4006	3.45187e-10	1.1765e-08	phosphatidylserine phosphatidylglycerophosphate cardiolipin synthase-like protein
140280	1.48642	5.03867	39.3873	3.47545e-10	1.17659e-08	pas pac sensor hybrid histidine kinase
65475	2.02846	2.99467	39.3864	3.47705e-10	1.17659e-08	---NA---
149746	2.1626	6.85638	39.1295	3.96612e-10	1.33253e-08	---NA---
132050	1.43068	6.344	38.8512	4.57366e-10	1.5312e-08	alpha-methylacyl- racemase
121739	1.61377	7.76727	38.7312	4.8637e-10	1.62255e-08	plc-like phosphodiesterase
122757	3.8639	3.50622	38.6093	5.17716e-10	1.72104e-08	mismatched base pair and cruciform dna recognition protein
167669	1.86896	3.35165	38.4709	5.55772e-10	1.84107e-08	---NA---
161652	1.4346	4.93034	38.064	6.84622e-10	2.25997e-08	hypothetical protein RO3G_04398 [Rhizopus oryzae RA 99-880]
178482	1.35334	7.11182	37.9972	7.08476e-10	2.32247e-08	peptide chain release factor erf subunit 1
13419	1.71019	8.81822	37.989	7.11448e-10	2.32415e-08	serine threonine protein kinase
181382	1.55583	5.70082	37.9648	7.20308e-10	2.34498e-08	nadh-dependent flavin oxidoreductase
75845	1.40562	8.13256	37.4224	9.51243e-10	3.06508e-08	hypothetical protein RO3G_14486 [Rhizopus oryzae RA 99-880]
63625	1.80655	3.47116	37.3383	9.93146e-10	3.1784e-08	regulator of g protein signaling domain protein
140470	1.55022	4.16403	37.0542	1.14893e-09	3.63994e-08	yt521-b-like splicing
151569	1.5424	5.37316	37.0253	1.16604e-09	3.6818e-08	hypothetical protein RO3G_03823 [Rhizopus oryzae RA 99-880]
152687	1.36565	4.76644	36.6975	1.37958e-09	4.34155e-08	phospholipid metabolism enzyme
79556	1.41285	6.12127	36.5205	1.5107e-09	4.73837e-08	uncharacterized protein
75694	1.26615	6.22945	36.4646	1.55461e-09	4.85997e-08	f-box and leucine-rich repeat protein 2
175081	1.50425	4.03314	36.4456	1.56987e-09	4.89146e-08	hypothetical protein RO3G_14956 [Rhizopus oryzae RA 99-880]
41434	1.16243	6.06024	36.2237	1.75921e-09	5.44549e-08	CigA protein [Mucor circinelloides]
42205	2.34696	5.85003	36.2034	1.77764e-09	5.48453e-08	hsp7-like protein
157483	1.45052	6.99429	35.994	1.97923e-09	6.00832e-08	#NAME?
76196	1.42378	3.78145	35.8494	2.13168e-09	6.45039e-08	---NA---
140167	1.32142	7.85274	35.695	2.30755e-09	6.93808e-08	ubiquitin carboxyl-terminal hydrolase 5
183327	1.48519	4.53262	35.5358	2.50412e-09	7.5052e-08	calcium-binding protein 1-like isoform 2
149417	1.30057	4.88199	35.5242	2.51902e-09	7.52597e-08	hypothetical protein RO3G_11439 [Rhizopus oryzae RA 99-880]
146698	1.54557	4.37768	35.3458	2.76061e-09	8.19588e-08	---NA---
79489	1.56968	9.36048	34.9622	3.3616e-09	9.88688e-08	diacylglycerol o-acyltransferase
158567	1.31397	6.95049	34.8781	3.50999e-09	1.02913e-07	hlh-domain-containing protein
173774	1.53824	4.49546	34.76	3.72965e-09	1.08344e-07	f-box lrr-repeat protein 20-like isoform 1
116342	1.17839	6.76436	34.6851	3.87591e-09	1.12247e-07	metallo-beta-lactamase family protein
172526	1.45555	3.196	34.2141	4.93712e-09	1.41676e-07	chaperone protein
182265	1.65894	7.37421	34.15	5.10233e-09	1.45532e-07	hsp70 family protein
176312	1.59182	2.95276	33.9759	5.58e-09	1.56788e-07	---NA---
180483	1.32919	6.2384	33.8592	5.92488e-09	1.65493e-07	#NAME?
144139	2.16407	2.0566	33.8136	6.06547e-09	1.68921e-07	c2h2 finger domain
86337	1.22055	6.53435	33.6441	6.6175e-09	1.82678e-07	peroxide stress-activated histidine kinase mak1
79039	1.80329	5.03958	33.366	7.63484e-09	2.09536e-07	cytochrome p450
176304	2.17391	1.22145	33.3048	7.8789e-09	2.15608e-07	hypothetical protein RO3G_10676 [Rhizopus oryzae RA 99-880]
139707	1.46026	5.86424	33.1692	8.44779e-09	2.30508e-07	beta-ig-h3 fasciclin
177591	1.55441	8.26023	33.1158	8.68313e-09	2.35266e-07	aminotransferase
109875	1.35182	7.33127	33.1127	8.69693e-09	2.35266e-07	camp-dependent protein kinase 4
138041	1.70328	3.88801	32.9774	9.32383e-09	2.50787e-07	f-box lrr-repeat protein 20-like isoform 1
122104	1.21347	7.32311	32.9317	9.54518e-09	2.56011e-07	gtp-binding protein ypt5
76922	1.26081	7.25954	32.7869	1.02834e-08	2.7503e-07	lmbr1 domain-containing protein
155470	1.25845	6.97732	32.7362	1.05554e-08	2.81506e-07	caspase-like protein
20680	1.22259	6.20543	32.4973	1.19361e-08	3.17433e-07	oligoxyloglucan reducing end-specific cellobiohydrolase
64050	1.77382	2.69041	32.4285	1.23657e-08	3.27934e-07	hypothetical protein AURDEDRAFT_159655 [Auricularia delicata TFB-10046 SS5]
58587	1.50543	3.39873	32.2698	1.34181e-08	3.52869e-07	hypothetical protein RO3G_15037 [Rhizopus oryzae RA 99-880]
167935	1.1801	6.59523	32.0324	1.51619e-08	3.94334e-07	hypothetical protein RO3G_02051 [Rhizopus oryzae RA 99-880]
79871	1.16701	5.86385	31.8981	1.62475e-08	4.21409e-07	atp-dependent rna helicase dhx29
160578	1.30379	6.21384	31.8597	1.65722e-08	4.28653e-07	pcl9p
129484	1.39359	10.4427	31.7166	1.78395e-08	4.58917e-07	polyubiquitin
139258	1.20215	4.21278	31.6675	1.82963e-08	4.69389e-07	---NA---
156916	1.41445	8.48243	31.6104	1.88418e-08	4.82074e-07	hypothetical protein RO3G_03054 [Rhizopus oryzae RA 99-880]
158133	1.96686	1.26566	31.4954	1.99918e-08	5.0874e-07	---NA---
144934	2.37529	1.97478	31.4653	2.03035e-08	5.15283e-07	---NA---
132100	1.56028	6.1872	31.4029	2.09668e-08	5.30692e-07	inorganic phosphate transporter pho87
79418	1.31627	7.11216	31.3543	2.14987e-08	5.41252e-07	kelch repeat
111248	2.86531	1.40491	31.2919	2.22006e-08	5.57437e-07	cytochrome p450
179854	1.06942	6.44143	31.2603	2.25643e-08	5.65066e-07	related to bre4-protein involved in endocytosis
148392	1.14625	6.37956	31.2304	2.29154e-08	5.72341e-07	histidine kinase
124931	2.44556	4.33713	31.0439	2.52261e-08	6.2839e-07	hypothetical protein RO3G_08751 [Rhizopus oryzae RA 99-880]
183408	1.19014	6.14647	31.0345	2.53488e-08	6.29785e-07	leucine-rich repeat protein
122196	1.24356	6.33027	30.9557	2.63991e-08	6.54157e-07	ribose-phosphate pyrophosphokinase
180241	1.16743	7.05814	30.8771	2.74896e-08	6.79397e-07	methionine synthase reductase
163524	1.68818	4.15268	30.7817	2.88744e-08	7.1e-07	hypothetical protein RO3G_09841 [Rhizopus oryzae RA 99-880]
77890	1.36973	4.5334	30.4327	3.45651e-08	8.41054e-07	glycosyltransferase family 32 protein
121886	1.2128	4.86884	30.3459	3.61465e-08	8.71798e-07	related to transformer-2 protein homolog
145488	1.23543	5.95539	30.3432	3.6198e-08	8.71798e-07	hcp-like protein
188605	1.60319	9.6548	30.2582	3.78191e-08	9.03924e-07	#N/A
189478	1.14412	4.22485	30.0013	4.31762e-08	1.02419e-06	#N/A
67174	1.91886	2.22039	29.8911	4.56996e-08	1.07862e-06	ef hand domain containing protein
173655	1.49301	3.52444	29.6959	5.05403e-08	1.18497e-06	guanine nucleotide-binding protein alpha-2 subunit
169466	1.21302	5.58487	29.6944	5.05819e-08	1.18497e-06	hypothetical protein RO3G_14251 [Rhizopus oryzae RA 99-880]
127767	1.48595	9.59017	29.5814	5.36178e-08	1.25298e-06	cytochrome p450
140956	1.98566	3.94426	29.5548	5.43568e-08	1.26712e-06	hypothetical protein RO3G_07008 [Rhizopus oryzae RA 99-880]
186352	1.68907	5.05819	29.5241	5.52265e-08	1.28422e-06	---NA---
185704	1.38778	5.87203	29.4226	5.81962e-08	1.34995e-06	transmembrane and coiled-coil domains 4
79072	1.21391	5.3962	29.4141	5.84518e-08	1.35256e-06	inositol hexaphosphate kinase kcs1
120119	2.26693	5.36788	29.3431	6.06333e-08	1.39961e-06	glycoside hydrolase family 37 protein
6992	1.7994	1.76708	29.312	6.16128e-08	1.4153e-06	set3 complex subunit snt1
144943	2.42612	1.80711	29.2399	6.39488e-08	1.46539e-06	calcium calmodulin-dependent protein kinase kinase
159274	1.34706	5.33983	29.2204	6.45946e-08	1.47524e-06	---NA---
182590	1.3304	7.54777	29.2143	6.47976e-08	1.47524e-06	pre-b-cell leukemia transcription factor 3d
186217	1.18473	6.56825	29.2129	6.48476e-08	1.47524e-06	related to bre4-protein involved in endocytosis
168305	2.40136	2.19105	29.2067	6.50553e-08	1.47641e-06	aldo keto reductase
11958	1.40898	4.73708	28.9858	7.29094e-08	1.63501e-06	histone-lysine n-methyltransferase
159866	1.53733	6.16205	28.9726	7.34086e-08	1.6411e-06	protein
145866	1.2654	4.8138	28.9694	7.35289e-08	1.6411e-06	epressed protein
102790	1.42299	3.04166	28.9265	7.51774e-08	1.67394e-06	aminoacyl-trna hydrolase
185294	1.27717	5.9826	28.9188	7.5476e-08	1.67663e-06	serine threonine protein
71839	1.63776	5.63054	28.8219	7.9349e-08	1.75031e-06	myosin type ii heavy
173858	1.50139	4.08866	28.7289	8.32515e-08	1.82785e-06	---NA---
183011	1.16754	6.18118	28.7166	8.37813e-08	1.83522e-06	breakpoint cluster region
105042	1.34253	4.8817	28.5862	8.96178e-08	1.954e-06	duf21 and cbs domain protein
59322	1.2132	7.20153	28.5047	9.34708e-08	2.02864e-06	protein
96785	1.2457	7.84332	28.4337	9.69618e-08	2.09894e-06	glutamate carboxypeptidase
138562	1.0881	6.24508	28.4299	9.71548e-08	2.09894e-06	phosphatidylglycerol phosphatidylinositol transfer protein
86154	1.39239	5.79195	28.3541	1.01035e-07	2.17779e-06	glycosyltransferase family 2 protein
76662	1.22766	5.64964	28.2993	1.03935e-07	2.23519e-06	kinesin-like protein kif13b-like
76969	1.82269	8.37306	28.2159	1.08511e-07	2.31775e-06	hypothetical protein RO3G_00065 [Rhizopus oryzae RA 99-880]
157016	1.11949	7.53828	28.0507	1.18176e-07	2.51284e-06	upf0187-domain-containing protein
89463	1.35056	3.00485	28.0364	1.19056e-07	2.52019e-06	trna pseudouridine synthase 3
181285	1.04621	6.40441	27.9411	1.25062e-07	2.64125e-06	glutathione synthetase
58807	2.53392	3.13298	27.8852	1.28733e-07	2.70082e-06	hypothetical protein RO3G_05196 [Rhizopus oryzae RA 99-880]
22394	1.10175	6.56396	27.857	1.30621e-07	2.73435e-06	amino acid
24510	1.57116	2.95229	27.758	1.37479e-07	2.86521e-06	chitin synthase
2494	1.35886	4.92724	27.7148	1.4058e-07	2.92339e-06	calcium calmodulin-dependent protein kinase
140982	1.35704	4.81666	27.553	1.52847e-07	3.14386e-06	protein asteroid homolog 1
146845	1.06794	7.00453	27.3506	1.69714e-07	3.47563e-06	macrophage erythroblast attacher isoform 1
75110	1.4297	6.62597	27.3162	1.72761e-07	3.53038e-06	e chain structures of complexes of rhizopuspepsin with pepstatin and other statine-containing inhibitors
143131	1.90439	1.50773	27.2072	1.82775e-07	3.72696e-06	reticulon nogo
157018	1.07175	5.65065	27.1146	1.91743e-07	3.90114e-06	cytochrome p450
137492	1.16485	6.79915	27.1106	1.92144e-07	3.90114e-06	b chain crystal structure of 5-hydroxyisourate hydrolase (formerly known as transthyretin related protein)
179289	1.09882	6.79347	27.0953	1.93668e-07	3.92364e-06	duf862-domain-containing protein
171342	1.33019	3.68216	27.0873	1.94472e-07	3.9315e-06	c2h2 transcription factor
159534	1.18818	8.36381	26.911	2.13046e-07	4.28864e-06	hypothetical protein NECHADRAFT_87714 [Nectria haematococca mpVI 77-13-4]
169050	1.34109	6.49628	26.8715	2.17436e-07	4.3677e-06	hypothetical protein RO3G_02099 [Rhizopus oryzae RA 99-880]
158813	1.44931	9.04978	26.7721	2.28925e-07	4.57898e-06	---NA---
188698	1.29209	6.63762	26.7626	2.30043e-07	4.59162e-06	#N/A
79097	1.78403	8.33866	26.6555	2.43156e-07	4.81265e-06	peptidase membrane alanine aminopeptidase
138610	1.25905	3.44919	26.5162	2.61343e-07	5.16179e-06	hypothetical protein RO3G_06699 [Rhizopus oryzae RA 99-880]
182778	1.30657	6.08454	26.1949	3.08637e-07	6.0328e-06	n-6 dna methylase
80513	1.59241	4.31071	26.096	3.24863e-07	6.31077e-06	---NA---
73263	1.03215	6.8334	25.9594	3.48674e-07	6.73176e-06	agc pkc protein kinase
163703	1.22627	4.04356	25.8812	3.63094e-07	6.96742e-06	---NA---
188319	1.0784	5.86559	25.8021	3.78276e-07	7.24403e-06	#N/A
142560	1.00858	6.60587	25.7181	3.95101e-07	7.53566e-06	3 -cyclic-nucleotide phosphodiesterase rega
188476	1.34378	7.61713	25.6841	4.0213e-07	7.65425e-06	#N/A
39921	1.15669	6.63138	25.5378	4.338e-07	8.22391e-06	polyubiquitin
120377	1.24368	8.65092	25.5283	4.35937e-07	8.24786e-06	diacylglycerol o-acyltransferase
77250	1.23306	7.43185	25.4791	4.47212e-07	8.41061e-06	duf300-domain-containing protein
107230	1.19142	5.58574	25.4722	4.48805e-07	8.4238e-06	peptidase s8 and s53 subtilisin kexin sedolisin
130696	1.12278	7.0037	25.3943	4.67289e-07	8.75332e-06	glucoamylase
112426	1.40716	3.5208	25.2177	5.12096e-07	9.52668e-06	mfs general substrate transporter
39550	1.10213	6.30197	25.2158	5.1261e-07	9.52668e-06	amidase family protein
180272	1.36101	2.98376	25.1135	5.40537e-07	1.0026e-05	glutathione peroxidase
78161	1.39031	6.31044	24.8782	6.10706e-07	1.12173e-05	---NA---
159820	1.37921	9.25112	24.8536	6.18538e-07	1.13391e-05	hypothetical protein RO3G_02535 [Rhizopus oryzae RA 99-880]
146818	1.95335	2.26209	24.7415	6.55573e-07	1.19715e-05	---NA---
108062	2.10216	0.989981	24.6841	6.75401e-07	1.23098e-05	galactose-proton symport
87352	1.08525	6.45625	24.6009	7.05177e-07	1.2803e-05	atp dependent rna helicase
135171	1.15911	6.9753	24.4499	7.62659e-07	1.37936e-05	kynurenine alpha-aminoadipate mitochondrial
180592	1.29747	6.48736	24.376	7.92511e-07	1.42516e-05	phosphatidylserine decarboxylase
147627	1.666	6.32481	24.3691	7.95329e-07	1.42751e-05	peptidyl-prolyl cis-trans isomerase-like 1
80072	1.29296	7.39749	24.3432	8.06092e-07	1.44408e-05	chitin deacetylase
159846	1.38127	4.00009	24.2881	8.29508e-07	1.48322e-05	---NA---
59048	3.81995	1.0438	24.241	8.50012e-07	1.51701e-05	---NA---
57770	1.40817	8.04494	24.1463	8.92883e-07	1.58156e-05	dao-domain-containing protein
34261	1.25408	7.00359	24.1166	9.06729e-07	1.60008e-05	peroxisomal-coenzyme a synthetase
157747	1.19157	7.77486	24.085	9.21766e-07	1.62056e-05	phosphatidylserine decarboxylase proenzyme 2
182726	1.4216	8.5918	24.0237	9.5155e-07	1.66981e-05	hypothetical protein BATDEDRAFT_28764 [Batrachochytrium dendrobatidis JAM81]
182418	1.24253	7.98231	23.9928	9.66961e-07	1.68745e-05	nucleoside transporter
97111	1.23809	5.34914	23.9318	9.98101e-07	1.73537e-05	carnitine acetyltransferase
172809	1.08026	4.27575	23.8209	1.05727e-06	1.83488e-05	---NA---
153719	1.7532	2.07423	23.6852	1.13452e-06	1.95814e-05	hypothetical protein CONPUDRAFT_66533, partial [Coniophora puteana RWD-64-598 SS2]
168281	1.62411	2.54078	23.667	1.14531e-06	1.97315e-05	---NA---
146092	1.40165	5.21129	23.5476	1.21864e-06	2.09567e-05	nadh-dependent flavin oxidoreductase
160052	1.08844	5.76779	23.4173	1.304e-06	2.23026e-05	hypothetical protein RO3G_17419 [Rhizopus oryzae RA 99-880]
185572	1.07975	6.74737	23.3406	1.35707e-06	2.31683e-05	tubulin-folding cofactor b
169487	2.20299	2.62939	23.2392	1.43053e-06	2.43345e-05	phospholipase a2
168599	1.31343	2.61647	22.9074	1.69995e-06	2.88136e-05	---NA---
160235	1.01246	5.20699	22.8169	1.7819e-06	3.01487e-05	map kinase phosphatase
167936	1.46911	2.55047	22.6304	1.96358e-06	3.31039e-05	hypothetical protein RO3G_02051 [Rhizopus oryzae RA 99-880]
143155	2.13112	2.70621	22.5947	2.00031e-06	3.3663e-05	hypothetical protein RO3G_12015 [Rhizopus oryzae RA 99-880]
165065	1.48974	2.74425	22.4194	2.19146e-06	3.66187e-05	hypothetical protein RO3G_00831 [Rhizopus oryzae RA 99-880]
157378	1.13556	3.94139	22.4021	2.21128e-06	3.68846e-05	hypothetical protein RO3G_15592 [Rhizopus oryzae RA 99-880]
119313	2.80406	0.706035	22.3714	2.24691e-06	3.74128e-05	zinc finger protein
174029	1.831	1.02134	22.2052	2.45005e-06	4.05805e-05	---NA---
184378	1.18247	8.4792	22.1478	2.52443e-06	4.16664e-05	cytochrome p450 monooxygenase
119761	1.14454	5.96759	21.9287	2.82965e-06	4.62994e-05	#NAME?
23839	1.18263	5.41275	21.7976	3.02973e-06	4.92318e-05	dtdp-glucose -dehydratase
96014	1.08324	6.60837	21.7353	3.1298e-06	5.05966e-05	lysophospholipase nte1
99908	2.14239	4.07045	21.6573	3.25965e-06	5.24266e-05	zinc (zn2 )-iron (fe2 ) permease family
173119	1.4997	3.59838	21.5809	3.3921e-06	5.42794e-05	glutathione s-transferase domain-containing protein
96101	1.10666	6.7679	21.5687	3.4137e-06	5.45326e-05	phospholipid-translocating p-type atpase domain-containing protein
71959	1.79913	1.20922	21.5322	3.47929e-06	5.54865e-05	---NA---
170954	1.02764	5.74574	21.4478	3.63588e-06	5.7886e-05	early-responsive to dehydration stress-related protein
152293	1.06263	4.93932	21.3364	3.85355e-06	6.09403e-05	ph domain-containing protein
142158	1.23652	2.94155	21.2124	4.11099e-06	6.45788e-05	---NA---
181341	1.11064	9.6385	21.1763	4.18908e-06	6.56362e-05	thioredoxin
186402	1.48717	2.41393	21.1491	4.24903e-06	6.63059e-05	hypothetical protein RO3G_06918 [Rhizopus oryzae RA 99-880]
79818	1.34185	10.6597	21.1242	4.30468e-06	6.69531e-05	plant synaptotagmin
177816	1.54304	4.91662	21.1151	4.32513e-06	6.71605e-05	abc transporter g family protein
63776	1.07303	6.26592	21.0874	4.38813e-06	6.80268e-05	bre4_yeast ame: full=protein bre4 ame: full=brefeldin a-sensitivity protein 4
78861	1.65496	8.15772	21.0492	4.47634e-06	6.92805e-05	hypothetical protein RO3G_12402 [Rhizopus oryzae RA 99-880]
63888	1.20091	3.19814	20.9481	4.71897e-06	7.29162e-05	hypothetical protein BATDEDRAFT_86597 [Batrachochytrium dendrobatidis JAM81]
184259	1.01701	6.31389	20.9167	4.79699e-06	7.38799e-05	heat shock transcription factor
111803	1.16517	3.53037	20.8691	4.9176e-06	7.54912e-05	related to cdc24-gtp gdp exchange factor for cdc42p
148686	1.03232	4.62129	20.5975	5.66691e-06	8.64318e-05	---NA---
157038	1.12044	7.35548	20.5789	5.72227e-06	8.71354e-05	---NA---
169858	1.91678	1.29175	20.4046	6.26795e-06	9.49851e-05	---NA---
80358	1.00562	6.17978	20.397	6.29293e-06	9.52109e-05	cellular retinaldehyde-binding triple function domain-containing protein
173549	1.13235	5.43455	20.1478	7.16838e-06	0.000107594	hypothetical protein RO3G_15409 [Rhizopus oryzae RA 99-880]
139812	1.28806	3.43493	20.1201	7.2727e-06	0.000108814	swirm domain-containing protein
151331	1.17897	3.93737	20.1062	7.3258e-06	0.000109262	hypothetical protein RO3G_11687 [Rhizopus oryzae RA 99-880]
187794	1.42246	2.55448	20.0976	7.35886e-06	0.000109582	#N/A
11342	3.0391	4.81457	19.9764	7.84025e-06	0.000116201	amino acid transporter
170882	1.05082	5.7802	19.9255	8.05202e-06	0.000119152	---NA---
124978	1.16417	3.26911	19.6978	9.07057e-06	0.000132974	kinase-like protein
181313	1.16147	8.3479	19.4835	1.0147e-05	0.000147608	hypothetical protein RO3G_06147 [Rhizopus oryzae RA 99-880]
144393	1.43072	2.94733	19.3836	1.06921e-05	0.00015506	mfs transporter
130757	1.05482	6.44609	19.3315	1.09878e-05	0.00015886	dolichyl pyrophosphate phosphatase 1
126696	1.07492	7.67498	19.3077	1.11258e-05	0.000160609	rb-associated krab zinc finger protein
182990	1.40127	8.79174	19.2356	1.15536e-05	0.00016653	abc transporter g family protein
125203	1.06	7.29221	19.2093	1.17143e-05	0.000168589	short chain dehydrogenase reductase family
186464	1.21349	5.81433	19.0979	1.24181e-05	0.000177098	glutathione s-transferase c-terminal-like protein
182782	1.30542	5.97062	19.0558	1.26949e-05	0.000180229	glycosyltransferase family 49 protein
113822	1.02918	4.17131	18.6688	1.55505e-05	0.000218797	calcineurin responsive transcription factor prz1
123378	1.00883	7.55516	18.573	1.63521e-05	0.000229732	udp-glucose 4-epimerase
111699	1.14065	8.98657	18.4961	1.7025e-05	0.00023883	related to trehalose-6-phosphate phosphatase
136624	1.03071	7.16803	18.2784	1.90864e-05	0.000265382	duf500 and sh3 domain protein
164230	3.71034	5.33619	18.2449	1.94241e-05	0.00026968	acyl- binding
135501	1.15723	4.65631	18.1567	2.0345e-05	0.000281226	lipase serine
143691	2.26388	2.01421	18.0855	2.112e-05	0.000291086	hypothetical protein RO3G_00343 [Rhizopus oryzae RA 99-880]
12373	1.42345	4.99406	18.0067	2.20133e-05	0.00030103	aureobasidin resistance protein aur1
122226	1.13269	2.88085	17.8718	2.36301e-05	0.000321187	duf1212 family protein
121342	1.48763	3.10964	17.8679	2.36782e-05	0.000321187	c2h2 finger domain
180594	1.55992	5.23031	17.8421	2.4002e-05	0.000324646	conserved fungal protein
184399	1.05868	6.27506	17.8295	2.41603e-05	0.00032632	hypothetical protein RO3G_00028 [Rhizopus oryzae RA 99-880]
144593	1.58792	2.36298	17.7852	2.47304e-05	0.000333543	hypothetical protein BATDEDRAFT_86597 [Batrachochytrium dendrobatidis JAM81]
175053	1.04846	4.19645	17.6594	2.64212e-05	0.000354321	lim domain containing protein
169080	1.48178	3.04028	17.6442	2.66321e-05	0.000356644	hypothetical protein RO3G_05504 [Rhizopus oryzae RA 99-880]
149054	1.22634	4.01772	17.6406	2.66836e-05	0.000356739	phosphoprotein phosphatase
124320	1.05231	8.73814	17.6247	2.69072e-05	0.000358616	6-phosphogluconate decarboxylating
175611	1.19482	2.51838	17.4943	2.88172e-05	0.000381575	proteophosphoglycan ppg4
18519	1.68915	1.70313	17.4689	2.92043e-05	0.000386159	unc93-like protein
184134	1.01012	4.81424	17.4417	2.96249e-05	0.000391173	hypothetical protein RO3G_08564 [Rhizopus oryzae RA 99-880]
71913	1.03918	5.12458	17.424	2.99031e-05	0.000394295	hypothetical protein RO3G_07281 [Rhizopus oryzae RA 99-880]
97172	1.05239	3.54662	17.4162	3.00259e-05	0.000395362	vacuolar amino acid transporter 3
78272	1.03726	6.73094	17.406	3.01872e-05	0.000396237	tld-domain-containing protein
10188	1.05338	6.10382	17.4017	3.02549e-05	0.000396237	copper-transporting atpase
145552	1.38481	2.3492	17.2764	3.23168e-05	0.000420832	---NA---
188189	1.46439	1.31053	17.2368	3.29979e-05	0.00042793	#N/A
123073	2.33902	6.6926	17.1085	3.53031e-05	0.000456571	glycoside hydrolase family 37 protein
63404	1.38731	5.49973	16.8945	3.95157e-05	0.000504828	related to yeh1-steryl ester hydrolase
177667	1.01606	8.67143	16.8263	4.09623e-05	0.000522601	cytoplasm protein
114105	1.09047	6.02443	16.6772	4.43109e-05	0.000562283	abc transporter
129650	1.45724	6.4557	16.6706	4.44657e-05	0.000563491	glutathione s-transferase
158199	1.16088	5.10284	16.4708	4.94042e-05	0.000614526	hypothetical protein RO3G_01986 [Rhizopus oryzae RA 99-880]
137562	1.19229	3.72508	16.4488	4.9981e-05	0.000620067	er degradation mannosidase alpha-like 1
143604	1.00464	5.16298	16.2895	5.43658e-05	0.000669188	activator of c kinase protein
138557	1.11015	5.76311	16.265	5.50706e-05	0.000676981	uncharacterized protein
103691	1.15997	3.3479	16.1571	5.83009e-05	0.000711135	c2h2 transcription factor
180843	1.02488	8.93311	16.0258	6.24851e-05	0.000751493	hypothetical protein RO3G_06683 [Rhizopus oryzae RA 99-880]
158420	1.16088	3.22313	15.8148	6.98542e-05	0.000831644	---NA---
177093	2.12309	4.50333	15.7684	7.15887e-05	0.000849082	isu2p
171226	1.40092	4.89143	15.6454	7.63968e-05	0.00089821	hypothetical protein RO3G_05504 [Rhizopus oryzae RA 99-880]
122907	1.05798	8.70031	15.5898	7.86775e-05	0.000920439	glycosyltransferase family 2 protein
182546	1.24532	5.39338	15.5531	8.0219e-05	0.000934232	set domain protein with mynd insert (skm bop family)
79190	1.00769	9.49125	15.4744	8.36282e-05	0.000969943	---NA---
149946	1.17961	6.08357	15.3565	8.90158e-05	0.00102613	patatin-like serine
138238	1.06301	2.95279	15.2531	9.4021e-05	0.00107204	kelch repeat
186906	1.31012	9.00457	15.2159	9.58919e-05	0.00109074	#N/A
60546	1.05995	4.21271	15.2039	9.65052e-05	0.0010964	uncharacterized protein
188875	1.02674	3.73102	15.044	0.000105032	0.00117909	#N/A
183321	1.40196	6.01072	14.9277	0.000111711	0.00124812	hypothetical protein RO3G_12362 [Rhizopus oryzae RA 99-880]
161253	1.03581	2.6509	14.9013	0.000113287	0.00126274	hypothetical protein RO3G_13171 [Rhizopus oryzae RA 99-880]
174316	1.87896	1.37597	14.7443	0.00012312	0.00136359	hypothetical protein RO3G_11509 [Rhizopus oryzae RA 99-880]
156025	1.16806	5.32122	14.7419	0.000123277	0.00136359	aminotransferase
172083	1.17747	1.93301	14.4827	0.00014145	0.00154743	hypothetical protein MELLADRAFT_112799 [Melampsora larici-populina 98AG31]
148565	1.74598	1.3451	14.3225	0.000154011	0.00166554	lldp lactate transporter
62055	1.52562	1.14413	14.3076	0.000155237	0.00167305	hypothetical protein RO3G_00574 [Rhizopus oryzae RA 99-880]
143133	1.00517	3.88781	14.2772	0.000157762	0.00169253	hypothetical protein WALSEDRAFT_65438 [Wallemia sebi CBS 633.66]
183233	1.13689	8.14084	14.0993	0.000173408	0.00185197	plasma membrane proteolipid 3
60749	1.93944	4.57903	14.0582	0.00017724	0.00188862	---NA---
34944	1.20385	5.72271	14.0341	0.000179523	0.00190865	oxaloacetate carrier
138587	1.00594	3.4455	13.9221	0.000190544	0.00200998	---NA---
66625	1.12543	5.78202	13.8755	0.000195327	0.00205584	hypothetical protein RO3G_17062 [Rhizopus oryzae RA 99-880]
169725	1.50799	1.66151	13.7915	0.000204259	0.0021332	phospholipase membrane-associated
118021	1.29444	5.50697	13.7893	0.000204501	0.00213336	glycosyl hydrolase
183190	1.09073	5.25262	13.7491	0.000208922	0.00216989	methyltransferase type 11
147126	1.09118	2.91706	13.6951	0.000215013	0.00221609	---NA---
29012	2.11532	9.26047	13.5963	0.000226632	0.00232316	aaa atpase domain-containing protein
89013	1.34926	3.78991	13.4704	0.00024236	0.0024683	cral trio domain protein
59299	1.58853	5.1644	13.3625	0.000256702	0.00259478	cytochrome p450 monooxygenase
153709	1.02888	2.56187	13.1911	0.000281276	0.00281306	hypothetical protein RO3G_10676 [Rhizopus oryzae RA 99-880]
77550	1.10742	5.66815	13.1496	0.000287588	0.00287011	diacylglycerol
87709	1.12776	4.40691	13.1274	0.000291003	0.00289754	zinc metalloprotease
170577	1.31693	1.97272	12.9434	0.000321052	0.00315078	hypothetical protein RO3G_14771 [Rhizopus oryzae RA 99-880]
68270	1.32243	3.23877	12.7673	0.000352725	0.00343661	---NA---
111739	1.09134	7.07662	12.6849	0.000368626	0.00358045	oxysterol-binding protein
122594	1.20774	5.10064	12.4413	0.000419938	0.00399661	eh-domain containing 1
66524	1.20054	2.16751	12.4111	0.000426785	0.00404546	hypothetical protein RO3G_01040 [Rhizopus oryzae RA 99-880]
80411	1.08237	4.57489	12.3299	0.000445772	0.00420013	4-amino-4-deoxychorismate synthase
180823	1.07419	2.60359	12.2665	0.00046117	0.00432794	rho gtpase-activating protein 24 isoform 3
69375	2.02489	3.11909	12.0848	0.000508334	0.00471896	regulator of g-protein signaling 13
68959	1.1167	1.7363	11.8546	0.000575194	0.00527224	copi-coated vesicle protein
58890	1.02499	2.72377	11.8463	0.000577761	0.00529063	arrestin domain-containing protein 2-like
138011	1.04555	5.76959	11.8246	0.000584535	0.00533714	cytotoxic granule-associated rna binding protein like
171627	1.0907	4.58115	11.4684	0.000707888	0.00634077	ras gtpase activating protein
185561	1.2847	5.20773	11.2122	0.000812619	0.00714333	hypothetical protein RO3G_09811 [Rhizopus oryzae RA 99-880]
153160	1.37522	1.9481	11.1843	0.000824925	0.00723803	transcription factor rfeh-penicillium chrysogenum
97093	1.15834	6.22982	10.8561	0.00098471	0.00844382	long chain fatty alcohol oxidase
184589	1.00486	5.79699	10.5344	0.00117171	0.00984172	long-chain-fatty-acid- ligase
58575	1.17128	1.58935	10.5281	0.00117574	0.00985804	cdc42 small effector protein 2-a-like
67428	1.01447	2.13614	10.489	0.00120089	0.0100347	hypothetical protein RO3G_14496 [Rhizopus oryzae RA 99-880]
144957	1.19162	1.54422	10.4403	0.00123296	0.0102558	hypothetical protein RO3G_10276 [Rhizopus oryzae RA 99-880]
64668	1.56612	1.75991	10.3994	0.00126056	0.0104394	hypothetical protein RO3G_03004 [Rhizopus oryzae RA 99-880]
137853	1.40594	3.5821	10.3388	0.0013026	0.0107687	hypothetical protein RO3G_08132 [Rhizopus oryzae RA 99-880]
89829	1.09199	3.51259	10.2985	0.00133142	0.0109973	prm10p
87721	1.09047	2.84613	10.2628	0.00135742	0.0111633	mfs general substrate transporter
177474	1.09038	9.17753	10.2427	0.00137225	0.0112607	general substrate transporter
71666	1.91083	1.20249	10.1152	0.0014705	0.0119167	protein
138256	1.11065	1.46937	9.89949	0.00165324	0.0131493	hypothetical protein RO3G_02945 [Rhizopus oryzae RA 99-880]
157149	1.31545	1.53484	9.59029	0.00195609	0.0151105	---NA---
115127	2.36325	11.5029	9.57045	0.00197734	0.0152392	rrna intron-encoded homing endonuclease
150608	1.24973	1.5597	9.54125	0.00200904	0.0154583	---NA---
164621	1.15418	1.25052	9.50978	0.0020438	0.0156874	hypothetical protein RO3G_03177 [Rhizopus oryzae RA 99-880]
75387	2.27304	13.4012	9.44889	0.00211276	0.016125	plant senescence-associated protein
160726	2.27119	7.54339	9.27746	0.00231991	0.0173827	hypothetical protein RO3G_11759 [Rhizopus oryzae RA 99-880]
178860	1.07423	2.11079	9.08368	0.00257901	0.0188747	hypothetical protein RO3G_05826 [Rhizopus oryzae RA 99-880]
152479	1.03469	2.18983	9.0678	0.00260149	0.0190098	hypothetical protein RO3G_15626 [Rhizopus oryzae RA 99-880]
103966	1.02239	2.44515	8.94073	0.00278881	0.0201573	bzip transcription factor
179665	1.09043	7.6028	8.93957	0.00279058	0.0201573	glucose transporter
76923	1.33635	1.68904	8.88697	0.00287213	0.020636	related to adam protease adm-b
157337	1.00064	8.49286	8.73908	0.00311461	0.0220262	cytochrome p450
184509	1.21989	3.61113	8.68892	0.0032015	0.0225899	meis homeobox 2
139941	1.36959	4.1279	8.47284	0.00360488	0.0247878	family protein
150312	1.17681	3.58673	8.40292	0.00374619	0.0256103	zf-c3hc4-domain-containing protein
126793	1.08696	5.80036	8.37838	0.0037971	0.0258833	phosphatidylserine synthase
151625	1.47829	5.38331	8.35943	0.0038369	0.0260793	camp phosphodiesterase
165329	1.11414	1.85129	8.31798	0.00392546	0.0266047	kelch repeats protein
171033	2.26843	5.15721	8.04093	0.00457321	0.03032	cytochrome p450 liketbp
114883	2.04387	7.30966	7.88493	0.00498483	0.0324564	hypothetical protein PICST_57317 [Scheffersomyces stipitis CBS 6054]
138920	2.04827	5.17691	7.86879	0.00502952	0.0326348	---NA---
153307	1.80742	1.49042	7.79642	0.00523498	0.0338054	---NA---
59571	1.03239	3.36118	7.64683	0.00568721	0.0361569	hypothetical protein RO3G_01986 [Rhizopus oryzae RA 99-880]
183071	1.20978	1.52429	7.58917	0.005872	0.0369584	hypothetical protein RO3G_04150 [Rhizopus oryzae RA 99-880]
147446	1.70891	5.09304	7.56816	0.00594084	0.0371686	---NA---
59058	1.28629	1.99776	7.27918	0.00697585	0.0421094	---NA---
130062	1.04285	6.51377	7.0089	0.00811053	0.0476191	dnaj protein

## Sheet: Down-regulated
ID	logFC	logCPM	LR	PValue	FDR	Seq_description
17728	-1.00342	7.93296	15.263	9.35321e-05	0.00106776	gdp-mannose -dehydratase
165900	-1.00521	5.60897	11.6492	0.000642309	0.00580291	php domain protein
157012	-1.00599	10.7158	7.0951	0.00772951	0.0457519	family 45 cellulase homologue
114540	-1.00694	4.35136	12.1669	0.000486439	0.00453802	acetate-- ligase
176972	-1.00792	9.2657	10.8357	0.000995643	0.00852982	dihydroxy-acid dehydratase
183963	-1.00905	5.7062	16.3844	5.17093e-05	0.000639826	hypothetical protein RO3G_00399 [Rhizopus oryzae RA 99-880]
174352	-1.01194	4.03076	18.2852	1.90177e-05	0.000264817	carbon catabolite repression protein
17499	-1.01308	2.29011	8.76447	0.00307155	0.0218225	p21-activated protein kinase
15016	-1.01856	5.84326	26.7116	2.362e-07	4.69467e-06	tpa_inf: bifunctional dethiobiotin synthetase adenosylmethionine-8-amino-7-oxononanoate aminotransferase
178799	-1.02143	4.77705	21.7369	3.1272e-06	5.05966e-05	sodium hydrogen exchanger
187265	-1.02804	5.33385	16.5725	4.68253e-05	0.000588623	methyltransferase type 11
136301	-1.02816	1.83506	9.12835	0.00251679	0.0185054	alkaline phosphatase
65361	-1.02999	5.90291	13.0521	0.000302944	0.00300115	---NA---
99906	-1.0306	4.48491	15.0554	0.000104401	0.00117339	gtp binding protein
88880	-1.03333	3.52391	12.9589	0.000318413	0.00313139	hexokinase 1
154834	-1.03491	2.63205	8.93819	0.00279269	0.0201573	duf803 domain membrane protein
70241	-1.03583	2.57812	13.8456	0.000198457	0.00208347	hypothetical protein RO3G_13882 [Rhizopus oryzae RA 99-880]
164636	-1.03616	3.02418	10.6179	0.00111996	0.00944908	histone deacetylase 4
74441	-1.03633	5.53867	16.5171	4.82141e-05	0.000601307	fet3 protein
165728	-1.0375	4.99126	18.8168	1.43897e-05	0.000203069	protein phosphatase 2c 80
128707	-1.03834	6.30599	11.2501	0.000796188	0.00703821	ump-cmp kinase
179975	-1.03898	5.38163	13.0385	0.000305147	0.00301664	diacylglycerol acyltransferase
176586	-1.03912	5.52827	13.8441	0.000198615	0.00208347	cysteine synthase
61523	-1.04028	4.18712	8.95003	0.00277465	0.0200731	mfs general substrate transporter
124431	-1.04047	6.32353	21.625	3.315e-06	5.31357e-05	branched-chain amino acid cytosolic
165467	-1.04317	7.06063	7.15361	0.00748131	0.044478	threonine aldolase
140749	-1.04815	5.07014	15.7194	7.34659e-05	0.000868075	fad-binding domain containing protein
139540	-1.04985	4.03137	15.7231	7.33225e-05	0.000867466	amino acid permease
154867	-1.05112	4.15743	11.5455	0.000679121	0.00610627	inositol phosphophingolipids phospholipase c
129712	-1.05468	5.51432	19.7497	8.82776e-06	0.000129818	adiponectin receptor protein 1
172566	-1.05765	3.37902	10.1559	0.00143838	0.0116765	hypothetical protein RO3G_15400 [Rhizopus oryzae RA 99-880]
109354	-1.06152	5.62001	17.046	3.6485e-05	0.000469285	mfs allantoate
160592	-1.06157	4.84713	19.0923	1.24546e-05	0.000177351	globin
30683	-1.0652	6.31145	22.2436	2.40158e-06	3.98477e-05	potential auxin efflux carrier protein
178800	-1.06522	4.68659	14.8072	0.000119082	0.0013242	hypothetical protein RO3G_03882 [Rhizopus oryzae RA 99-880]
93363	-1.06595	2.48595	11.1169	0.000855438	0.00748489	#NAME?
67969	-1.06823	5.8188	13.564	0.000230571	0.00236097	---NA---
71213	-1.07126	4.52564	21.1749	4.19221e-06	6.56362e-05	---NA---
162883	-1.07495	3.01295	11.4555	0.000712816	0.00637886	cytochrome p450
113898	-1.07651	6.00216	17.8887	2.34209e-05	0.000319072	snare psy1
57297	-1.07728	6.53814	11.5002	0.000695887	0.00624512	acetolactate large
76957	-1.07779	6.22609	28.8138	7.96826e-08	1.75357e-06	hypothetical protein RO3G_13402 [Rhizopus oryzae RA 99-880]
74384	-1.07879	6.00836	20.6967	5.38091e-06	8.22026e-05	d-lactate dehydrogenase
141175	-1.07967	2.86583	11.4725	0.000706347	0.00633297	tpa: c2h2 finger domain (afu_orthologue afua_6g01910)
166225	-1.08178	3.96778	18.108	2.08721e-05	0.00028809	gats-like protein 3
118397	-1.08244	5.26904	15.4275	8.57317e-05	0.000990689	squalene epoxidase
164557	-1.08874	4.82151	20.7968	5.10678e-06	7.81411e-05	hypothetical protein RO3G_04554 [Rhizopus oryzae RA 99-880]
182214	-1.09661	5.79353	12.8159	0.00034368	0.00335541	hypothetical protein RO3G_13977 [Rhizopus oryzae RA 99-880]
162734	-1.09699	6.98306	26.4513	2.70273e-07	5.30488e-06	mfs general substrate transporter
74741	-1.09861	4.5233	16.9803	3.77698e-05	0.000483833	g-protein complex alpha subunit
89450	-1.09968	2.57269	12.356	0.000439568	0.00414996	vacuolar calcium ion transporter
179101	-1.10284	5.22252	17.2324	3.30747e-05	0.000428338	---NA---
182689	-1.10448	11.5909	10.0336	0.00153707	0.0123397	fatty acid synthase
131647	-1.10492	3.5158	17.0592	3.62331e-05	0.00046668	bem46 family protein
158645	-1.10551	5.29968	7.34125	0.00673901	0.0410471	homoserine o-acetyltransferase
185638	-1.11262	5.27223	13.6984	0.000214635	0.00221461	pq loop repeat protein
157006	-1.11427	7.91629	14.4089	0.000147104	0.00160001	hypothetical protein RO3G_10160 [Rhizopus oryzae RA 99-880]
160687	-1.11655	4.83341	13.7692	0.000206699	0.00215154	guanine nucleotide-binding protein subunit gamma
128641	-1.11699	5.82596	26.1778	3.11385e-07	6.07393e-06	sn- -diacylglycerol cholinephosphotransferase
66229	-1.11793	4.78809	14.5138	0.00013914	0.00152439	secreted protein
146720	-1.11942	3.87666	21.1374	4.2751e-06	6.66027e-05	---NA---
73492	-1.1215	6.39537	21.7668	3.07879e-06	4.99431e-05	hypothetical protein RO3G_05400 [Rhizopus oryzae RA 99-880]
96053	-1.12511	6.1087	16.0035	6.3224e-05	0.000759411	atp-dependent bile acid permease
149761	-1.12765	2.32387	10.9629	0.000929535	0.00805853	swirm domain-containing protein
177671	-1.12846	3.23935	12.4185	0.000425105	0.00403358	mfs allantoate
158951	-1.13227	4.5315	23.8143	1.06093e-06	1.83785e-05	hypothetical protein RO3G_10305 [Rhizopus oryzae RA 99-880]
78911	-1.13395	8.59412	16.5701	4.68853e-05	0.000588623	glutamate synthase
181685	-1.13525	2.18048	7.56943	0.00593667	0.0371672	uncharacterized protein
126253	-1.13582	9.66	9.84705	0.00170105	0.0134053	protein
78207	-1.14093	3.33843	11.6938	0.000627094	0.00569079	---NA---
104946	-1.14914	8.54568	19.7531	8.81201e-06	0.000129788	calcium-translocating p-type pmca-type
163071	-1.15035	2.38134	13.4954	0.000239147	0.00243821	uncharacterized protein
174130	-1.15113	2.58705	12.6648	0.000372606	0.00361167	---NA---
62368	-1.15237	6.57016	9.95184	0.00160689	0.0128239	carbonate dehydratase
88695	-1.15255	3.26217	16.3101	5.37772e-05	0.000662808	cytochrome p450
68622	-1.15397	4.95356	18.4396	1.75373e-05	0.000245289	---NA---
62285	-1.15409	4.2655	24.8783	6.10667e-07	1.12173e-05	phospholipase d1
142104	-1.15531	2.83334	9.73468	0.00180824	0.0140971	hypothetical protein RO3G_11634 [Rhizopus oryzae RA 99-880]
189142	-1.15699	4.36093	20.3721	6.3752e-06	9.61989e-05	hypothetical protein RO3G_07476 [Rhizopus oryzae RA 99-880]
126337	-1.1575	3.58924	7.33628	0.00675765	0.0411076	phosphate transporter
99613	-1.1586	2.49769	12.5758	0.000390769	0.00375305	glycosyltransferase family 15 protein
69956	-1.15993	3.17265	21.36	3.80637e-06	6.03966e-05	potential fungal zinc cluster transcription factor
159392	-1.1642	4.43778	18.2008	1.98798e-05	0.000275603	hypothetical protein RO3G_00614 [Rhizopus oryzae RA 99-880]
58571	-1.16545	3.05097	13.108	0.000294037	0.0029221	---NA---
144956	-1.16672	3.1279	7.19306	0.00731861	0.0436206	amino acid
175799	-1.16799	3.94626	15.5648	7.97257e-05	0.000930396	hypothetical protein RO3G_11043 [Rhizopus oryzae RA 99-880]
96857	-1.17063	5.37936	28.2948	1.04175e-07	2.23526e-06	long chain fatty acid oxidase
188465	-1.17111	4.47973	21.3238	3.87885e-06	6.11356e-05	---NA---
121171	-1.17222	4.94986	27.6922	1.42236e-07	2.95133e-06	protein tyrosine phosphatase type iva 1-like
139244	-1.17376	1.80082	13.4079	0.000250563	0.00253757	hypothetical protein RO3G_12457 [Rhizopus oryzae RA 99-880]
155923	-1.17406	3.98393	18.183	2.00659e-05	0.000277775	alkaline phosphatase
159977	-1.17458	3.45	12.0546	0.000516648	0.00477801	hypothetical protein RO3G_12135 [Rhizopus oryzae RA 99-880]
158973	-1.17493	7.57884	17.5095	2.85879e-05	0.000379071	pkinase-domain-containing protein
179536	-1.17578	5.49138	16.4966	4.87377e-05	0.000607035	candidate lipase esterase from carbohydrate esterase family ce10
180006	-1.17635	4.79755	28.8405	7.85888e-08	1.7376e-06	---NA---
180150	-1.18091	6.57119	8.67669	0.00322305	0.0226742	3-deoxy-7-phosphoheptulonate synthase
121671	-1.18112	5.73034	13.9432	0.000188413	0.00198972	amidohydrolase 2
143835	-1.18122	4.7277	16.4588	4.97183e-05	0.000617619	hypothetical protein RO3G_08879 [Rhizopus oryzae RA 99-880]
138363	-1.18269	4.00891	18.0825	2.11537e-05	0.000291126	phosphoglycerate mutase
123318	-1.18527	4.16027	29.0833	6.93324e-08	1.56221e-06	uncharacterized protein
184781	-1.1853	6.35609	26.4696	2.67714e-07	5.2656e-06	l-threonine-o-3-phosphate decarboxylase
182959	-1.19134	6.27041	29.7187	4.99506e-08	1.17602e-06	hypothetical protein RO3G_09774 [Rhizopus oryzae RA 99-880]
178574	-1.1936	7.08315	24.1563	8.88258e-07	1.57632e-05	cre-tag-53 protein
166560	-1.19497	6.0998	32.3736	1.27205e-08	3.36399e-07	protein regulator of cytokinesis 1
143599	-1.19504	4.2102	17.3394	3.12641e-05	0.000407685	hypothetical protein RO3G_06226 [Rhizopus oryzae RA 99-880]
164466	-1.19731	4.50424	8.50222	0.00354714	0.0244442	urate oxydase
124920	-1.20111	7.16372	22.0233	2.69355e-06	4.4149e-05	sn- -diacylglycerol cholinephosphotransferase
151080	-1.20335	3.57025	15.9149	6.6255e-05	0.000791248	transposase
92774	-1.2049	4.66689	16.1249	5.9298e-05	0.000722364	xenotropic and polytropic murine leukemia virus receptor xpr1
97900	-1.20578	2.48458	11.7178	0.000619037	0.00562495	dil and ankyrin domain-containing protein
154166	-1.2065	3.84038	15.3104	9.1212e-05	0.00104633	high-affinity nicotinic acid transporter
188799	-1.20697	5.2912	15.5494	8.03785e-05	0.000934549	upf0052 domain protein
42678	-1.20749	6.11648	12.641	0.000377371	0.00364663	homoisocitrate mitochondrial precursor
180066	-1.2136	10.5937	15.6268	7.71518e-05	0.000905958	acetyl- carboxylase
161405	-1.21448	2.59837	16.2432	5.57101e-05	0.000683952	---NA---
153170	-1.21567	4.50776	19.1016	1.23944e-05	0.000177028	hypothetical protein RO3G_10160 [Rhizopus oryzae RA 99-880]
152369	-1.21859	4.42627	25.3217	4.85213e-07	9.07107e-06	hlh transcription factor
63195	-1.21972	1.87445	17.4121	3.00899e-05	0.000395652	---NA---
182802	-1.22261	7.11724	29.0432	7.07823e-08	1.59108e-06	phenol 2-monooxygenase
139239	-1.22824	5.30589	28.0416	1.18735e-07	2.51906e-06	duf1752 family involved in regulation of transcription
139219	-1.22899	4.83827	22.3502	2.27188e-06	3.77619e-05	transcription factor sp4
157972	-1.23014	2.53448	19.1848	1.18656e-05	0.000170507	---NA---
60651	-1.23024	3.25977	19.1174	1.2292e-05	0.000175832	hypothetical protein RO3G_06996 [Rhizopus oryzae RA 99-880]
159727	-1.23239	4.95416	24.4555	7.6045e-07	1.37801e-05	hypothetical protein RO3G_05668 [Rhizopus oryzae RA 99-880]
119241	-1.23267	6.2149	27.5945	1.49603e-07	3.09737e-06	mitochondrial dicarboxylate carrier
168581	-1.23374	1.60555	10.9145	0.000954168	0.00824181	---NA---
185690	-1.23378	9.82447	16.9856	3.76644e-05	0.000483138	left border a protein
96590	-1.23797	3.21891	12.3939	0.00043073	0.0040782	p-type atpase (p-atpase) superfamily
155681	-1.23846	4.44896	16.1583	5.82642e-05	0.000711135	mitochondrial ornithine carrier protein
184664	-1.23899	4.08002	19.0578	1.26818e-05	0.000180229	transcription factor
148951	-1.23927	4.80569	16.1164	5.95665e-05	0.0007247	hypothetical protein RO3G_00172 [Rhizopus oryzae RA 99-880]
188528	-1.24139	7.03502	31.8497	1.66578e-08	4.29689e-07	trna (uracil-5-)-methyltransferase homolog a
140627	-1.24185	1.41421	13.719	0.000212293	0.00219706	homeobox-domain-containing protein
151228	-1.24214	3.82321	19.17	1.1958e-05	0.000171574	stress-associated endoplasmic reticulum protein 1-like
180905	-1.24635	6.97392	26.7145	2.35847e-07	4.69467e-06	acetate-- ligase
80143	-1.25251	4.36492	13.3593	0.000257141	0.00259614	guanine nucleotide-binding protein alpha subunit
129770	-1.25655	6.20266	39.5946	3.12543e-10	1.06916e-08	psp1-domain-containing protein
69384	-1.26315	1.80883	9.6058	0.00193964	0.0150094	hypothetical protein RO3G_00644 [Rhizopus oryzae RA 99-880]
159037	-1.26561	4.01686	27.5839	1.50425e-07	3.10758e-06	hypothetical protein RO3G_15517 [Rhizopus oryzae RA 99-880]
70062	-1.26646	3.82888	29.9593	4.41206e-08	1.04397e-06	hypothetical protein RO3G_03721 [Rhizopus oryzae RA 99-880]
188887	-1.26936	8.94302	16.5327	4.78189e-05	0.000597167	nuclear export factor gle1
129957	-1.26976	6.64752	30.7103	2.9957e-08	7.32704e-07	5 -nucleotidase
116559	-1.27187	3.9773	22.5378	2.06052e-06	3.45724e-05	fructose- -bisphosphatase
159740	-1.27209	6.98891	13.0412	0.000304718	0.00301556	lipolytic protein g-d-s-l family
113013	-1.27226	4.15264	14.6914	0.00012662	0.00139652	guanylate kinase
179566	-1.27549	5.85311	32.2583	1.3498e-08	3.53986e-07	protein
185800	-1.28226	6.8736	32.1109	1.45617e-08	3.79772e-07	alanine transaminase
115910	-1.28314	6.05751	34.5388	4.17833e-09	1.20635e-07	metabolite transport
185753	-1.28359	7.10153	13.026	0.000307191	0.00303368	cytochrome p450
78717	-1.2845	4.69508	17.1005	3.54536e-05	0.000457889	gata-binding factor-c
93332	-1.29124	2.51824	24.391	7.86345e-07	1.41948e-05	msg5p
170847	-1.29393	3.46146	24.1395	8.96042e-07	1.58418e-05	---NA---
40702	-1.29664	9.8204	19.804	8.58045e-06	0.000126575	fet3 protein
178504	-1.29667	6.92279	9.0711	0.00259681	0.0189903	L-aminoadipate-semialdehyde dehydrogenase [Rhizopus delemar RA 99-880]
173068	-1.3005	2.91522	15.5523	8.02523e-05	0.000934232	mitochondrial substrate carrier family protein
182139	-1.3019	8.72951	25.0916	5.46693e-07	1.01203e-05	---NA---
180413	-1.30891	6.90744	35.1908	2.9893e-09	8.84703e-08	adenosylmethionine decarboxylase
111952	-1.31301	4.12216	19.5444	9.82893e-06	0.000143202	peptidase c14
183960	-1.31318	3.94463	13.2147	0.000277767	0.00278386	---NA---
183743	-1.31458	5.31064	15.6662	7.55633e-05	0.000890628	regulatory protein
76136	-1.31609	4.3779	28.8652	7.75933e-08	1.71962e-06	p-type atpase (p-atpase) superfamily
184670	-1.31803	4.00516	27.9369	1.25334e-07	2.64125e-06	nif-domain-containing protein
157044	-1.32189	7.30894	13.7919	0.000204215	0.0021332	saccharopine dehydrogenase
184267	-1.32513	6.60596	34.0611	5.34076e-09	1.50964e-07	diphosphoinositol polyphosphate phosphohydrolase ddp1
155005	-1.32762	3.15977	20.4991	5.96598e-06	9.05544e-05	phosphatidate cytidylyltransferase
166199	-1.33088	4.21814	18.8665	1.40191e-05	0.000198135	actin-like atpase domain-containing protein
78879	-1.33251	6.63246	24.7467	6.53806e-07	1.19624e-05	hypothetical protein RO3G_02090 [Rhizopus oryzae RA 99-880]
181978	-1.33401	6.07717	36.1178	1.85742e-09	5.69346e-08	transcription factor sfp1
113284	-1.33712	8.04179	22.1908	2.46858e-06	4.08158e-05	glutamate decarboxylase
106306	-1.33987	3.58875	26.6716	2.41146e-07	4.7829e-06	map kinase phosphatase
182738	-1.34134	6.33409	42.6505	6.54473e-11	2.54275e-09	ace1 transcription factor
65929	-1.34535	2.18256	7.2315	0.00716353	0.042913	actin-binding protein ipp
165217	-1.34555	4.01593	37.1767	1.07897e-09	3.4414e-08	upf0176 protein ycea
62484	-1.34632	3.422	12.3094	0.00045068	0.00424214	---NA---
157676	-1.34751	4.64168	25.948	3.50745e-07	6.74417e-06	conserved fungal protein
161389	-1.34892	3.05191	21.8958	2.87865e-06	4.70196e-05	hypothetical protein RO3G_00765 [Rhizopus oryzae RA 99-880]
71184	-1.3499	1.93881	13.3544	0.000257814	0.00259614	g-protein-coupled receptor family 3 protein 5
112298	-1.35505	5.94643	26.136	3.1819e-07	6.19388e-06	ste ste20 paka protein kinase
168072	-1.35689	3.28439	23.9971	9.64826e-07	1.68684e-05	conserved eukaryotic protein
166273	-1.36324	4.22304	16.0676	6.11199e-05	0.000738839	max-like protein x
184636	-1.36477	7.62472	25.9513	3.50142e-07	6.74417e-06	amidohydrolase 2
79674	-1.36486	8.03506	26.8169	2.23677e-07	4.48351e-06	protein phosphatase regulator
165191	-1.36727	3.99804	16.3512	5.26218e-05	0.000650265	---NA---
147671	-1.36909	3.0257	18.005	2.20328e-05	0.00030103	actin-like atpase domain-containing protein
183336	-1.37047	6.10442	22.7684	1.8275e-06	3.08648e-05	glycerol-3-phosphate acyltransferase
137701	-1.37169	6.98647	14.0268	0.000180227	0.00191398	phosphoribosylformylglycinamidine synthase
156094	-1.37714	3.90397	30.1751	3.94754e-08	9.4113e-07	histone
41478	-1.37828	6.51083	23.5251	1.23295e-06	2.11641e-05	pentafunctional protein
135915	-1.37964	7.50402	15.7494	7.23116e-05	0.000856579	pyruvate carboxylase
17957	-1.38059	5.27485	22.1001	2.58799e-06	4.25665e-05	phenylacetyl- ligase
79652	-1.38475	5.3624	35.1566	3.04224e-09	8.97555e-08	ovarian cancer-associated gene 2 protein homolog
179222	-1.39178	5.83358	24.966	5.83495e-07	1.07593e-05	conserved fungal protein
78285	-1.39275	3.52113	34.0867	5.27109e-09	1.49893e-07	acetyltransferase
146280	-1.39704	5.52449	30.0577	4.19389e-08	9.97343e-07	dienelactone hydrolase
148903	-1.39805	5.47946	40.1615	2.3381e-10	8.11546e-09	protein
60641	-1.39948	5.50252	29.146	6.71237e-08	1.5197e-06	lycopene cyclase phytoene synthase
165996	-1.40077	3.78828	25.3072	4.88887e-07	9.1217e-06	hypothetical protein RO3G_07476 [Rhizopus oryzae RA 99-880]
146295	-1.4129	1.60967	13.5029	0.000238191	0.00243373	hypothetical protein RO3G_12384 [Rhizopus oryzae RA 99-880]
129416	-1.41394	9.89685	25.0148	5.68933e-07	1.05113e-05	lactate dehydrogenase
157597	-1.41774	6.10233	26.2639	2.9781e-07	5.83325e-06	---NA---
122939	-1.41904	6.01776	37.3609	9.81696e-10	3.15245e-08	phosphoenolpyruvate carboxykinase
187516	-1.4191	4.77524	40.9569	1.5562e-10	5.56518e-09	hypothetical protein RO3G_05400 [Rhizopus oryzae RA 99-880]
99197	-1.42137	3.76045	24.0017	9.62506e-07	1.6859e-05	amino acid
161214	-1.42517	4.37567	39.325	3.58822e-10	1.20987e-08	host cell factor 1
163090	-1.42606	3.01292	24.387	7.8798e-07	1.41972e-05	hypothetical protein RO3G_15868 [Rhizopus oryzae RA 99-880]
179694	-1.43174	4.98095	32.1903	1.39785e-08	3.65571e-07	mfs general substrate transporter
95968	-1.43712	4.00425	23.7323	1.10707e-06	1.91425e-05	glycosyltransferase family 2 protein
189572	-1.4407	6.81694	40.6767	1.79616e-10	6.35115e-09	atp-dependent bile acid permease
188385	-1.44203	7.4038	27.916	1.26697e-07	2.66403e-06	4-aminobutyrate aminotransferase
183524	-1.44364	4.47613	21.7167	3.16025e-06	5.09146e-05	zic family member 4
178590	-1.44741	7.98586	10.5818	0.00114205	0.00960972	sulfite
113748	-1.4478	6.18499	21.6301	3.30624e-06	5.30853e-05	amp-binding enzyme
164437	-1.44818	6.1522	8.9152	0.00282807	0.0203815	oxidoreductase
61476	-1.44936	3.64923	13.7766	0.000205885	0.00214543	---NA---
65150	-1.45152	6.52433	33.0578	8.94605e-09	2.41313e-07	arrestin domain containing 4
177210	-1.45648	7.38593	15.08	0.000103051	0.00116099	aminoimidazole ribonucleotide synthetase
163197	-1.46598	1.70528	16.545	4.75098e-05	0.000594093	---NA---
88021	-1.46825	5.30567	15.5659	7.9679e-05	0.000930396	apc amino acid permease
74982	-1.47581	7.97419	19.7327	8.90666e-06	0.000130774	aspartate carbamoyltransferase
92451	-1.47866	1.96489	20.0695	7.46785e-06	0.000110855	p21-activated kinase
64960	-1.47946	2.28167	10.725	0.00105695	0.00899793	---NA---
69833	-1.48252	4.33216	23.2926	1.39137e-06	2.37111e-05	---NA---
141812	-1.48524	3.02189	23.4496	1.28231e-06	2.19716e-05	---NA---
117443	-1.48676	3.86401	34.0687	5.3201e-09	1.50832e-07	camp-dependent protein kinase regulatory subunit
182098	-1.49892	8.141	34.8604	3.54216e-09	1.03534e-07	aspartate aminotransferase
114856	-1.49989	4.30896	34.2736	4.78841e-09	1.37827e-07	related to gtpase-activating protein beta-chimerin
71542	-1.50764	4.79451	21.3262	3.87393e-06	6.11356e-05	---NA---
179491	-1.51004	3.15936	30.2827	3.73451e-08	8.9486e-07	---NA---
148812	-1.51209	2.25153	22.978	1.63865e-06	2.78247e-05	hypothetical protein RO3G_06646 [Rhizopus oryzae RA 99-880]
126188	-1.51682	6.88296	14.3955	0.000148154	0.00160958	amidophosphoribosyltransferase
66821	-1.52107	2.33936	18.921	1.36246e-05	0.000193138	---NA---
29264	-1.52166	6.4797	38.035	6.94878e-10	2.28584e-08	nadh dehydrogenase
24773	-1.52442	3.31773	29.3174	6.14405e-08	1.41478e-06	regulator of g protein signaling
189153	-1.5269	5.8483	37.7854	7.89718e-10	2.56211e-08	opi1-domain-containing protein
180661	-1.53647	1.983	15.6695	7.54302e-05	0.00089017	---NA---
58050	-1.54007	7.5633	30.3615	3.58574e-08	8.68026e-07	atp adp translocator
129059	-1.54612	5.67399	16.0942	6.02668e-05	0.000731336	cystathionine gamma-synthase
62045	-1.54749	3.68984	20.9187	4.79186e-06	7.38799e-05	hypothetical protein RO3G_00498 [Rhizopus oryzae RA 99-880]
172191	-1.54967	5.37255	21.8765	2.90773e-06	4.74125e-05	---NA---
59642	-1.55196	3.60728	21.4285	3.67272e-06	5.8374e-05	---NA---
179987	-1.5577	7.15089	34.7726	3.70546e-09	1.07973e-07	lysine-specific permease
176740	-1.56383	7.79762	27.8275	1.32624e-07	2.77014e-06	agmatinase
141807	-1.5736	2.95135	42.2555	8.00943e-11	3.02468e-09	hypothetical protein RO3G_04535 [Rhizopus oryzae RA 99-880]
123686	-1.57446	8.35646	31.5344	1.95943e-08	4.99972e-07	calreticulin
110785	-1.57652	7.03848	23.977	9.74947e-07	1.69824e-05	extracellular scp domain protein
86317	-1.58548	6.91253	40.5293	1.93688e-10	6.79779e-09	sulfate transporter family protein
181506	-1.59065	4.02856	28.2876	1.04565e-07	2.23855e-06	hypothetical protein RO3G_08480 [Rhizopus oryzae RA 99-880]
155435	-1.60193	7.35786	25.96	3.48573e-07	6.73176e-06	ammonium transporter
122880	-1.60507	6.89046	50.7712	1.03784e-12	5.03208e-11	fumarate hydratase
77071	-1.6065	6.68892	24.6066	7.03103e-07	1.279e-05	hypothetical protein RO3G_02654 [Rhizopus oryzae RA 99-880]
172447	-1.60654	2.66076	20.3276	6.52525e-06	9.82534e-05	---NA---
183007	-1.60661	7.97888	20.5436	5.82891e-06	8.86164e-05	related to nadh-ubiquinone oxidoreductase mlrq subunit
181047	-1.62414	7.81475	36.186	1.79352e-09	5.51551e-08	hypothetical protein RO3G_05585 [Rhizopus oryzae RA 99-880]
160707	-1.62614	5.44195	61.2186	5.10764e-15	3.03278e-13	pantothenate kinase
187113	-1.62999	3.66796	33.5787	6.84391e-09	1.88377e-07	low temperature requirement a
188355	-1.64084	6.20852	50.8341	1.0051e-12	4.91667e-11	zf-c3hc4 type zinc finger
131941	-1.64604	6.9368	17.8453	2.39613e-05	0.000324561	ornithine carbamoyltransferase
109347	-1.64944	4.86289	52.2081	4.99203e-13	2.5069e-11	hemolysin-iii family protein
173652	-1.65167	3.21817	14.9542	0.000110153	0.00123217	hypothetical protein RO3G_11509 [Rhizopus oryzae RA 99-880]
187125	-1.65241	7.31836	25.5437	4.32473e-07	8.21525e-06	phe-inhibited dahp synthase
67799	-1.65781	3.10753	30.3265	3.65112e-08	8.77104e-07	hypothetical protein RO3G_08004 [Rhizopus oryzae RA 99-880]
80494	-1.65899	6.06912	34.1626	5.06952e-09	1.45034e-07	f-box lrr-repeat protein 7
58649	-1.66362	3.22535	25.4899	4.44713e-07	8.38032e-06	zinc finger protein
66456	-1.6674	3.14217	24.222	8.58446e-07	1.52917e-05	hypothetical protein RO3G_00399 [Rhizopus oryzae RA 99-880]
185488	-1.67428	5.75673	45.4065	1.60105e-11	6.77824e-10	hypothetical protein RO3G_01090 [Rhizopus oryzae RA 99-880]
66061	-1.67919	8.53487	13.293	0.000266404	0.00267566	amino acid transporter
62102	-1.68405	2.40294	20.1306	7.233e-06	0.000108392	l-aminoadipate-semialdehyde dehydrogenase
77204	-1.68778	7.72979	43.0665	5.29111e-11	2.09888e-09	spore coat protein h
156919	-1.68786	5.20379	41.3094	1.29945e-10	4.70044e-09	---NA---
159742	-1.6945	5.9795	46.8326	7.73157e-12	3.37934e-10	hypothetical protein RO3G_13411 [Rhizopus oryzae RA 99-880]
143710	-1.69887	2.97037	10.8917	0.000965964	0.00832631	---NA---
100399	-1.69908	2.49505	30.7215	2.97841e-08	7.30367e-07	serine threonine protein kinase
155430	-1.70508	4.48751	45.6359	1.42409e-11	6.08364e-10	pkinase-domain-containing protein
79632	-1.73128	8.21909	45.953	1.21127e-11	5.198e-10	hypothetical protein RO3G_13647 [Rhizopus oryzae RA 99-880]
183592	-1.74684	4.6724	26.488	2.65182e-07	5.22668e-06	---NA---
80493	-1.74854	7.64958	42.058	8.86078e-11	3.29349e-09	pentachlorophenol monooxygenase
179889	-1.75281	4.76886	33.8878	5.83844e-09	1.63563e-07	pleckstrin domain-containing protein
161680	-1.75672	5.49995	25.5087	4.40397e-07	8.31557e-06	pleckstrin domain-containing protein
75134	-1.7792	6.479	61.583	4.24465e-15	2.56993e-13	gdp-mannose transporter
138853	-1.78381	3.74259	40.4144	2.05424e-10	7.18301e-09	class i alpha-mannosidase
182443	-1.79054	5.44202	42.2723	7.94093e-11	3.01086e-09	kelch repeat
154540	-1.80452	7.15999	39.9015	2.67095e-10	9.23678e-09	nucleolar complex-associated protein 3
58504	-1.80512	6.46215	57.1924	3.95198e-14	2.19474e-12	uncharacterized protein
133692	-1.81206	10.929	36.4188	1.59157e-09	4.94278e-08	atp citrate lyase isoform 2
170328	-1.82725	5.12154	31.3942	2.1061e-08	5.31648e-07	na p-type atpase
41457	-1.8326	6.9356	53.8241	2.19263e-13	1.13118e-11	camp-dependent protein kinase-
145875	-1.83871	4.95305	28.653	8.65798e-08	1.89213e-06	---NA---
182126	-1.84714	3.41866	35.4608	2.60233e-09	7.75036e-08	hypothetical protein RO3G_05801 [Rhizopus oryzae RA 99-880]
121598	-1.85829	8.18213	20.8403	4.99224e-06	7.65126e-05	opt oligopeptide transporter
132855	-1.85922	7.5998	33.9877	5.54607e-09	1.563e-07	purine transporter
148715	-1.85943	2.97197	30.7815	2.88783e-08	7.1e-07	mfs general substrate transporter
103666	-1.86161	1.62611	15.7797	7.11617e-05	0.000845079	hypothetical protein BC1G_13613 [Botryotinia fuckeliana B05.10]
58496	-1.86462	1.40882	14.0509	0.000177927	0.0018938	hypothetical protein RO3G_12436 [Rhizopus oryzae RA 99-880]
67618	-1.89371	3.74476	36.0886	1.88544e-09	5.76066e-08	pleckstrin domain-containing protein
71362	-1.89489	1.80675	17.623	2.69314e-05	0.000358616	---NA---
108369	-1.90807	2.62661	32.3108	1.3138e-08	3.46468e-07	cytochrome p450
71250	-1.92018	3.47575	43.0507	5.33397e-11	2.10703e-09	---NA---
185614	-1.92963	8.36484	54.4455	1.5982e-13	8.38257e-12	cytochrome p450 61
156375	-1.95201	3.0862	18.3296	1.85794e-05	0.000259096	stearoyl- desaturase
8378	-1.9748	4.80931	42.9166	5.71251e-11	2.23784e-09	barwin-like endoglucanase
71808	-1.97813	2.38056	30.5021	3.335e-08	8.13584e-07	---NA---
120681	-1.99425	6.9523	37.1669	1.08438e-09	3.447e-08	glycosyltransferase family 2 protein
165462	-1.99667	1.20917	15.8705	6.78271e-05	0.00080853	helicase-like protein
136272	-1.99851	6.95114	29.1311	6.76428e-08	1.52779e-06	methylenetetrahydrofolate dehydrogenase
64964	-2.0041	1.80003	20.3711	6.37861e-06	9.61989e-05	---NA---
58712	-2.01699	1.41047	27.3527	1.69532e-07	3.47563e-06	hypothetical protein RO3G_00343 [Rhizopus oryzae RA 99-880]
157453	-2.04909	5.18452	79.6046	4.57367e-19	3.72241e-17	---NA---
78011	-2.05958	9.14356	33.7831	6.16122e-09	1.71082e-07	related to b2-aldehyde-forming enzyme
129953	-2.06341	9.6132	57.8037	2.89624e-14	1.61795e-12	mitochondrial dna replication protein
143225	-2.07572	3.31143	27.5764	1.51007e-07	3.11278e-06	subtilisin-like protein
79623	-2.10024	7.59346	50.4757	1.20652e-12	5.72399e-11	mfs transporter
171857	-2.11206	4.95748	73.0411	1.2698e-17	9.43952e-16	cytoplasm protein
185969	-2.12981	3.82122	43.3567	4.56169e-11	1.82487e-09	hypothetical protein RO3G_11558 [Rhizopus oryzae RA 99-880]
64064	-2.13924	6.16745	52.946	3.42843e-13	1.7402e-11	3d domain protein
147048	-2.15799	3.00587	11.097	0.000864657	0.00754457	---NA---
92517	-2.17097	2.26065	26.9847	2.05067e-07	4.13684e-06	vacuolar iron transporter
89526	-2.17222	4.28618	51.6353	6.6828e-13	3.28606e-11	aspartic peptidase a1
109796	-2.18703	2.67102	33.1478	8.54147e-09	2.32392e-07	fructosyl amino acid oxidase
176887	-2.198	3.8596	53.7037	2.33125e-13	1.19616e-11	sn- -diacylglycerol cholinephosphotransferase
171239	-2.20256	1.87096	30.3748	3.5613e-08	8.64325e-07	hypothetical protein RO3G_14737 [Rhizopus oryzae RA 99-880]
63284	-2.24733	4.31928	41.5066	1.17475e-10	4.29496e-09	chitosanase
137228	-2.27386	4.62298	67.9489	1.67788e-16	1.11555e-14	coproporphyrinogen iii oxidase
180569	-2.28867	5.73509	36.004	1.96915e-09	5.99701e-08	---NA---
152113	-2.30641	3.96235	69.6514	7.07675e-17	4.77226e-15	hypothetical protein RO3G_02653 [Rhizopus oryzae RA 99-880]
174185	-2.32958	4.80669	61.8883	3.63509e-15	2.2285e-13	epithelial cell-transforming sequence 2 oncogene-like
12106	-2.33161	4.48495	72.2103	1.93444e-17	1.41574e-15	glycosyltransferase family 15 protein
1890	-2.34319	3.83545	71.3698	2.96172e-17	2.11831e-15	left border a protein
60884	-2.34464	1.347	33.7115	6.39233e-09	1.76979e-07	---NA---
5171	-2.34576	4.74366	50.7376	1.0558e-12	5.08562e-11	rho gtpase activator
75552	-2.35143	8.40031	37.5605	8.86221e-10	2.86535e-08	non-catalytic module family expn
73503	-2.37026	6.07833	54.0182	1.98645e-13	1.03614e-11	hypothetical protein RO3G_16189 [Rhizopus oryzae RA 99-880]
187831	-2.39391	4.69213	103.8	2.23769e-24	2.5453e-22	ph domain-containing protein
79226	-2.39852	5.19289	83.1707	7.52644e-20	6.7035e-18	proteophosphoglycan 5
86187	-2.39943	1.40041	24.0998	9.14675e-07	1.61109e-05	glycosyltransferase family 2 protein
149865	-2.40199	1.97147	16.1855	5.74335e-05	0.00070237	amino acid metabolite permease
183749	-2.4423	6.48117	62.2752	2.98663e-15	1.85505e-13	carotene oxygenase
171517	-2.4618	2.44655	59.7392	1.08299e-14	6.23446e-13	hypothetical protein RO3G_09969 [Rhizopus oryzae RA 99-880]
114845	-2.53159	1.36868	26.023	3.37367e-07	6.54021e-06	probable fun34-transmembrane protein involved in ammonia production
163605	-2.55641	2.32779	28.1925	1.09829e-07	2.34062e-06	c6 zinc finger domain-containing protein
71920	-2.55735	2.51903	19.5965	9.56434e-06	0.000139779	mfs transporter
14219	-2.56955	3.36214	67.1637	2.49868e-16	1.6382e-14	transcription factor -6
64624	-2.59208	1.32593	41.59	1.12568e-10	4.15139e-09	---NA---
23168	-2.65334	1.89439	47.0235	7.01401e-12	3.07996e-10	delta-12 fatty acid desaturase
155688	-2.70363	5.16035	74.2153	7.00444e-18	5.24833e-16	acyl- thioester hydrolase
68170	-2.71824	4.00586	48.3824	3.50695e-12	1.56915e-10	ribonuclease t2
20510	-2.72844	6.75049	115.088	7.52996e-27	9.354e-25	mfs allantoate
103777	-2.78929	4.79274	89.4154	3.20036e-21	3.18048e-19	expansin family protein
65824	-3.11519	1.6763	35.7743	2.21551e-09	6.68264e-08	uncharacterized protein
6777	-3.14169	1.24815	41.9897	9.17566e-11	3.39715e-09	protein
153755	-3.41175	2.60126	28.5524	9.11956e-08	1.98382e-06	hypothetical protein RO3G_04697 [Rhizopus oryzae RA 99-880]
181579	-3.64818	5.66456	121.013	3.79559e-28	5.19336e-26	---NA---
183831	-3.8203	6.94009	120.67	4.51229e-28	6.08578e-26	geranylgeranyl diphosphate synthase
