# Supplementary material for: A Ras GTPase associated protein is involved in the phototropic and circadian photobiology responses in fungi
Source: Sci Rep. 2017 Mar 21;7:44790. doi: 10.1038/srep44790 (PMC5359613; doi:10.1038/srep44790)
Supplement: Supplementary Dataset 3 [file srep44790-s4.xls]

## Sheet: Up-regulated
ID	logFC	logCPM	LR	PValue	FDR	Columna1
185853	6.49907	7.79809	462.225	1.57625e-102	1.48813e-98	serine active site containing 1-like protein
179643	7.77275	5.78533	421.254	1.30135e-93	6.14301e-90	white collar-2
188804	6.58071	7.94467	409.217	5.42659e-91	1.70775e-87	rim9 protein
179746	8.84498	10.5903	374.889	1.61315e-83	3.80744e-80	atp-dependent protease
32690	6.26548	7.30541	345.589	3.86963e-77	7.30663e-74	peptide methionine sulfoxide reductase
176016	7.09764	5.14209	312.119	7.54568e-70	1.18731e-66	transmembrane protein
157726	5.14673	7.25157	279.562	9.35552e-63	1.26179e-59	---NA---
183833	4.31664	7.3474	277.868	2.18924e-62	2.58357e-59	cytochrome p450
124049	4.21496	6.23136	264.131	2.15775e-59	2.26348e-56	stress response rci
179972	4.42077	8.62776	261.652	7.48714e-59	7.06861e-56	ferrochelatase
183691	5.52592	4.98153	246.717	1.34961e-55	1.15833e-52	#NAME?
158622	5.49004	3.35257	228.158	1.50365e-51	1.183e-48	---NA---
152853	3.57071	6.93267	217.781	2.75648e-49	2.00184e-46	rho gtpase activator
94692	5.0199	4.45692	207.658	4.45558e-47	3.00465e-44	hmg box protein
118385	4.01144	5.2127	202.121	7.19617e-46	4.52927e-43	4-dihydrotrisporin dehydrogenase
123858	3.48644	5.99599	201.135	1.18051e-45	6.96575e-43	l-threonine 3-dehydrogenase
157963	3.44913	7.05977	194.166	3.9182e-44	2.17598e-41	hypothetical protein RO3G_11844 [Rhizopus oryzae RA 99-880]
188599	3.31624	6.89742	182.403	1.44835e-41	7.59658e-39	duf1772-domain-containing protein
184092	3.0588	6.50314	180.429	3.9055e-41	1.94062e-38	uncharacterized protein c5orf35-like
149629	6.01745	2.74845	180.224	4.32994e-41	2.04395e-38	---NA---
142074	3.66827	4.22119	176.841	2.37282e-40	1.06675e-37	mhyt domain signalling
156687	4.61918	4.51792	176.567	2.72227e-40	1.16822e-37	12-oxophytodienoic acid reductase
128779	3.47778	9.0052	173.293	1.41243e-39	5.7977e-37	acyl-coenzyme a c-4 to c-12 straight chain
161531	3.34772	6.63395	166.265	4.84154e-38	1.90454e-35	rho gtpase activator
173045	2.84133	6.12237	165.763	6.23063e-38	2.35294e-35	ring u-box domain-containing protein
77612	5.13566	8.14883	164.282	1.31263e-37	4.76635e-35	tuber borchii white collar-1
133033	3.2513	7.70166	161.176	6.26285e-37	2.18991e-34	duf1295 domain-containing protein
75402	5.30476	4.52256	157.563	3.85663e-36	1.29845e-33	---NA---
127023	7.46471	3.31843	157.496	3.98847e-36	1.29845e-33	hmg box protein
132117	3.17174	8.17783	157.139	4.77379e-36	1.50231e-33	sucrose transporter
75413	3.66457	5.18239	153.003	3.82443e-35	1.16473e-32	---NA---
183658	3.55466	9.3395	150.826	1.14415e-34	3.37561e-32	wd repeat-containing protein 75
139447	7.58819	1.76462	146.232	1.15491e-33	3.30408e-31	---NA---
76783	2.87571	6.77698	143.92	3.69859e-33	1.02701e-30	rho gtpase-activating protein 22
30672	3.42589	8.74544	141.666	1.15057e-32	3.10359e-30	glycerol-3-phosphate dehydrogenase
63943	5.67393	2.49305	140.242	2.35641e-32	6.17969e-30	hypothetical protein RO3G_08735 [Rhizopus oryzae RA 99-880]
76314	2.95133	8.95771	133.904	5.73477e-31	1.4633e-28	white collar
131111	2.39289	6.14078	123.67	9.95035e-29	2.47214e-26	sec34-like protein
97134	2.58213	6.14199	122.52	1.7759e-28	4.29903e-26	sulfate anion transporter
33350	2.43211	7.26295	121.709	2.6731e-28	6.30918e-26	mn2+ homeostasis protein
156921	2.88209	7.81066	117.511	2.2186e-27	5.10874e-25	triglyceride lipase
148372	5.80967	2.46123	116.318	4.04967e-27	9.10308e-25	uncharacterized protein
186837	2.51135	5.74368	115.153	7.28445e-27	1.59936e-24	mfs quinate
182407	2.53075	7.0061	113.606	1.58948e-26	3.41051e-24	sphingolipid long chain base-responsive protein lsp1
79411	3.05251	7.41071	112.19	3.24707e-26	6.81235e-24	hypothetical protein RO3G_06224 [Rhizopus oryzae RA 99-880]
121833	2.2166	5.96363	111.607	4.35602e-26	8.94026e-24	calcium calmodulin-dependent protein kinase id
98138	2.16422	5.95627	109.485	1.27039e-25	2.55186e-23	related to gyp5-gtpase-activating protein
85757	4.29155	8.69445	108.366	2.235e-25	4.39597e-23	white collar-2
14964	2.88877	3.89285	107.016	4.4153e-25	8.50711e-23	mfs allantoate transporter
177428	2.61903	4.61122	105.083	1.17147e-24	2.21197e-22	glycosyl transferase family protein
140981	2.13562	6.66013	104.341	1.70313e-24	3.15279e-22	membrane protein
188414	2.48526	7.85909	103.923	2.10365e-24	3.81934e-22	glycerol
77351	2.8761	8.03217	103.339	2.82374e-24	5.02998e-22	protein
62787	3.41976	2.78392	103.003	3.34622e-24	5.85031e-22	---NA---
185173	2.44268	8.63783	101.32	7.82456e-24	1.34312e-21	protein
132100	2.88274	6.1872	101.181	8.39535e-24	1.41537e-21	inorganic phosphate transporter pho87
32052	2.74174	6.24952	100.572	1.14155e-23	1.89077e-21	multidrug resistance protein 1
171887	4.06156	3.10653	99.1454	2.34629e-23	3.8192e-21	hypothetical protein RO3G_12362 [Rhizopus oryzae RA 99-880]
74577	4.45429	3.01047	98.385	3.44467e-23	5.51205e-21	sugar transporter
70187	2.06683	6.00383	97.9237	4.3482e-23	6.84189e-21	hypothetical protein RO3G_15626 [Rhizopus oryzae RA 99-880]
179767	3.14144	9.74261	97.8068	4.61269e-23	7.05802e-21	plant synaptotagmin
72354	3.09031	2.63321	97.7972	4.63507e-23	7.05802e-21	pleckstrin domain-containing protein
137151	2.49908	5.658	97.1362	6.47203e-23	9.6988e-21	atp-dependent protease
134166	2.33037	5.58893	96.3321	9.7141e-23	1.43298e-20	histone h2b
182265	2.90606	7.37421	96.046	1.12245e-22	1.63031e-20	hsp70 family protein
31818	2.42845	8.42821	94.8831	2.01964e-22	2.889e-20	uroporphyrinogen decarboxylase
62601	2.64277	4.42648	94.5894	2.34264e-22	3.30102e-20	hypothetical protein RO3G_00831 [Rhizopus oryzae RA 99-880]
146675	5.86141	1.99065	94.3953	2.584e-22	3.58758e-20	---NA---
180993	2.33724	5.36707	93.6382	3.7881e-22	5.18311e-20	---NA---
79556	2.38686	6.12127	93.2093	4.70473e-22	6.34533e-20	uncharacterized protein
78099	2.17505	5.86093	93.1497	4.84839e-22	6.44699e-20	metal dependent phosphohydrolase
133939	1.94749	6.99239	92.4641	6.85566e-22	8.98948e-20	mitochondrial nuclease
134106	2.38876	7.77243	91.5797	1.07185e-21	1.38621e-19	glutaryl-coenzyme a dehydrogenase
87121	3.60385	4.73732	91.3574	1.19933e-21	1.53011e-19	oligopeptide transporter
33722	2.56197	8.60656	87.1835	9.89054e-21	1.24502e-18	geranylgeranyl pyrophosphate synthase
58919	2.27017	6.25558	86.2423	1.59185e-20	1.97745e-18	ph domain protein
175308	2.35839	3.89424	83.7444	5.63061e-20	6.90372e-18	potential pheromone-regulated membrane protein prm1
126696	2.28673	7.67498	82.069	1.31415e-19	1.59062e-17	rb-associated krab zinc finger protein
78161	2.58891	6.31044	81.6543	1.62095e-19	1.93714e-17	---NA---
159699	2.4194	5.23909	81.2797	1.95924e-19	2.31215e-17	---NA---
182922	2.60766	8.76832	80.621	2.73435e-19	3.18703e-17	alpha beta-hydrolase
38457	2.13299	8.26927	80.4023	3.05439e-19	3.51665e-17	glycosyltransferase family 20 protein
85761	2.07031	7.83742	79.8502	4.03896e-19	4.59419e-17	cryptochrome dash
182223	1.98358	6.95047	79.3961	5.08262e-19	5.7125e-17	hypothetical protein RO3G_13519 [Rhizopus oryzae RA 99-880]
168178	2.8619	2.90901	78.8291	6.77216e-19	7.52187e-17	---NA---
102790	2.28426	3.04166	78.719	7.1602e-19	7.8604e-17	aminoacyl-trna hydrolase
146487	2.62146	4.24132	78.0761	9.91488e-19	1.07594e-16	---NA---
132050	2.05967	6.344	78.0291	1.01532e-18	1.08927e-16	alpha-methylacyl- racemase
140280	2.11095	5.03867	77.1243	1.60532e-18	1.7029e-16	pas pac sensor hybrid histidine kinase
157038	2.22074	7.35548	75.9759	2.87151e-18	2.98156e-16	---NA---
179048	2.20182	4.48866	75.9743	2.87387e-18	2.98156e-16	c2h2 finger domain
172526	2.12957	3.196	75.8905	2.9984e-18	3.07016e-16	chaperone protein
76077	2.3201	8.55001	75.8735	3.02431e-18	3.07016e-16	px domain protein
105673	2.15127	6.98126	75.649	3.38846e-18	3.40324e-16	hypothetical protein RO3G_07435 [Rhizopus oryzae RA 99-880]
189089	1.78549	5.98126	75.5499	3.56284e-18	3.54071e-16	conserved protein (fungal and plant)
65598	2.45073	3.36347	75.2796	4.08562e-18	4.01795e-16	vacuolar endopolyphosphatase
96072	2.45918	5.53619	73.6247	9.44742e-18	9.19516e-16	phospholipid-translocating p-type atpase domain-containing protein
140282	1.97438	3.44986	73.4031	1.05699e-17	1.01827e-15	hypothetical protein RO3G_06156 [Rhizopus oryzae RA 99-880]
185294	2.00892	5.9826	72.311	1.83823e-17	1.753e-15	serine threonine protein
179918	2.01857	8.42634	70.1461	5.50716e-17	5.19931e-15	vacuolar endopolyphosphatase
73035	2.38241	4.76997	70.0918	5.66065e-17	5.2913e-15	---NA---
29315	2.64714	10.231	69.9159	6.18877e-17	5.72825e-15	glutathione peroxidase
13635	2.44275	3.43634	68.918	1.02642e-16	9.4082e-15	smr domain-containing protein
157483	2.02122	6.99429	68.6742	1.16149e-16	1.05439e-14	#NAME?
2379	1.80843	6.84995	67.94	1.6855e-16	1.51551e-14	pkinase-domain-containing protein
141020	3.05613	3.4752	67.8849	1.73319e-16	1.54368e-14	bzip transcription factor
79591	7.65113	2.07622	67.6999	1.90378e-16	1.67977e-14	---NA---
122104	1.74782	7.32311	66.9991	2.71633e-16	2.37453e-14	gtp-binding protein ypt5
183875	1.81344	7.01177	66.9701	2.75656e-16	2.38758e-14	---NA---
77250	2.04083	7.43185	66.6653	3.21741e-16	2.76142e-14	duf300-domain-containing protein
167598	2.89714	1.78599	65.2129	6.72281e-16	5.71803e-14	---NA---
178119	2.11139	8.79799	64.853	8.07008e-16	6.80264e-14	carnitine acetyl transferase
59898	4.10309	2.78557	64.3486	1.04245e-15	8.70952e-14	---NA---
36305	2.05335	9.32733	63.985	1.25371e-15	1.03827e-13	glycoside hydrolase family 13 protein
165502	2.32487	3.63952	63.9465	1.27847e-15	1.04957e-13	hypothetical protein RO3G_01114 [Rhizopus oryzae RA 99-880]
80072	2.12608	7.39749	63.8733	1.32683e-15	1.07988e-13	chitin deacetylase
6945	2.72728	2.76816	63.6508	1.48549e-15	1.19867e-13	camp-independent regulatory protein pac2
156418	1.88688	8.18632	62.8512	2.22928e-15	1.78361e-13	alkaline phosphatase
79404	1.60435	6.37539	62.5294	2.62494e-15	2.08253e-13	hypothetical protein RO3G_08245 [Rhizopus oryzae RA 99-880]
188605	2.3589	9.6548	62.1408	3.19751e-15	2.51564e-13	heat shock protein hss1
115367	2.29613	3.62698	61.7524	3.89478e-15	3.03889e-13	h k atpase alpha
180114	2.21321	8.358	61.6004	4.20736e-15	3.25588e-13	lycopene cyclase phytoene synthase
79489	2.10791	9.36048	61.0309	5.61847e-15	4.31252e-13	diacylglycerol o-acyltransferase
127767	2.15815	9.59017	59.9375	9.79196e-15	7.45531e-13	cytochrome p450
167816	2.01997	4.88854	59.8638	1.01654e-14	7.67774e-13	uncharacterized protein
142774	3.77161	1.51912	58.3879	2.15214e-14	1.61257e-12	---NA---
119313	3.56848	0.706035	58.1861	2.38454e-14	1.77263e-12	zinc finger protein
180454	1.74391	5.36995	58.0737	2.52475e-14	1.8622e-12	ccaat-binding factor complex subunit
65671	1.70229	4.73346	57.9076	2.74721e-14	2.01058e-12	---NA---
188370	2.17419	6.85712	56.1875	6.58805e-14	4.78445e-12	hypothetical protein RO3G_11043 [Rhizopus oryzae RA 99-880]
58460	1.85239	4.3278	55.8888	7.66876e-14	5.52678e-12	hypothetical protein RO3G_09682 [Rhizopus oryzae RA 99-880]
168986	3.53052	2.22352	55.7944	8.04613e-14	5.75481e-12	nadh:flavin oxidoreductase nadh oxidase
182990	2.46554	8.79174	55.742	8.26338e-14	5.86575e-12	abc transporter g family protein
41755	1.53626	6.51794	55.5829	8.95981e-14	6.31265e-12	uncharacterized protein
79418	1.75104	7.11216	54.9511	1.23567e-13	8.64146e-12	kelch repeat
172011	2.93843	2.54758	54.802	1.33307e-13	9.25408e-12	---NA---
173747	3.89101	1.2169	54.2325	1.78115e-13	1.22743e-11	---NA---
150789	1.86606	4.89236	54.0561	1.94846e-13	1.333e-11	---NA---
180592	1.96171	6.48736	52.8695	3.56456e-13	2.42108e-11	phosphatidylserine decarboxylase
181382	1.8761	5.70082	52.8133	3.66816e-13	2.47365e-11	nadh-dependent flavin oxidoreductase
111248	3.21975	1.40491	52.6562	3.97354e-13	2.65586e-11	cytochrome p450
187705	2.36985	3.73107	52.6458	3.99462e-13	2.65586e-11	actin-like atpase domain-containing protein
173065	2.05993	2.55776	52.5237	4.25082e-13	2.80643e-11	---NA---
136212	1.77499	7.61915	52.3363	4.67641e-13	3.06597e-11	abc
148340	2.19232	2.8464	52.0132	5.51281e-13	3.58941e-11	hypothetical protein RO3G_14963 [Rhizopus oryzae RA 99-880]
168305	2.6551	2.19105	51.8226	6.07482e-13	3.92824e-11	aldo keto reductase
156916	1.81664	8.48243	51.0556	8.97847e-13	5.76637e-11	hypothetical protein RO3G_03054 [Rhizopus oryzae RA 99-880]
181561	1.95985	5.97969	51.0368	9.06511e-13	5.78268e-11	gram domain containing protein
139258	1.59986	4.21278	50.6641	1.09604e-12	6.94481e-11	---NA---
169698	1.83465	5.63595	50.505	1.18862e-12	7.4812e-11	---NA---
101272	1.67187	5.04414	50.4095	1.24792e-12	7.80238e-11	hpp family protein
23839	1.80862	5.41275	50.344	1.29024e-12	8.01391e-11	dtdp-glucose -dehydratase
149089	1.69549	3.38519	49.9504	1.57686e-12	9.73014e-11	hypothetical protein RO3G_10276 [Rhizopus oryzae RA 99-880]
155470	1.55495	6.97732	49.8671	1.6452e-12	1.00859e-10	caspase-like protein
119862	2.08785	7.38747	49.8184	1.68655e-12	1.02559e-10	sugar transporter
182124	1.58548	5.62705	49.809	1.69466e-12	1.02559e-10	---NA---
123378	1.67493	7.55516	49.7448	1.75099e-12	1.05293e-10	udp-glucose 4-epimerase
184553	1.93131	6.85936	49.6427	1.84453e-12	1.10217e-10	protein
183408	1.50069	6.14647	49.4977	1.98608e-12	1.17928e-10	leucine-rich repeat protein
135500	2.36408	8.98968	49.4229	2.06319e-12	1.20985e-10	dnaj domain-containing protein
76327	1.68044	5.96228	49.3962	2.09148e-12	1.21887e-10	---NA---
188698	1.75626	6.63762	49.044	2.50286e-12	1.44966e-10	hypothetical protein RO3G_00172 [Rhizopus oryzae RA 99-880]
189332	1.53532	6.01529	48.5491	3.22117e-12	1.85434e-10	mynd finger family expressed
139812	1.89892	3.43493	48.1168	4.01577e-12	2.29775e-10	swirm domain-containing protein
116169	1.44077	6.00928	48.0044	4.25267e-12	2.41864e-10	phosphatidate cytidylyltransferase
19815	1.51417	6.13281	47.9372	4.40095e-12	2.48788e-10	tpt-domain-containing protein
144139	2.83723	2.0566	47.9256	4.42712e-12	2.48788e-10	c2h2 finger domain
166866	1.42375	5.57977	47.8183	4.676e-12	2.6122e-10	uncharacterized protein c3orf19 homolog
181313	1.84115	8.3479	47.1866	6.45412e-12	3.58432e-10	hypothetical protein RO3G_06147 [Rhizopus oryzae RA 99-880]
183327	1.6569	4.53262	46.4216	9.53604e-12	5.2649e-10	calcium-binding protein 1-like isoform 2
133752	1.76217	8.1026	46.2247	1.05437e-11	5.7874e-10	d-galacturonic acid reductase
37852	2.44107	7.64171	46.196	1.06996e-11	5.81945e-10	phytoene dehydrogenase
103691	2.05533	3.3479	46.1913	1.07254e-11	5.81945e-10	c2h2 transcription factor
181285	1.34578	6.40441	45.6374	1.42296e-11	7.67665e-10	glutathione synthetase
181044	1.84066	8.39465	45.5448	1.49186e-11	8.00266e-10	mic17p
180272	1.8938	2.98376	45.2642	1.7217e-11	9.18337e-10	glutathione peroxidase
105042	1.68292	4.8817	44.7229	2.26982e-11	1.2039e-09	duf21 and cbs domain protein
75110	1.84076	6.62597	44.6985	2.2983e-11	1.21219e-09	e chain structures of complexes of rhizopuspepsin with pepstatin and other statine-containing inhibitors
97093	2.45103	6.22982	44.6857	2.31335e-11	1.21335e-09	long chain fatty alcohol oxidase
135171	1.58415	6.9753	44.5734	2.45003e-11	1.27584e-09	kynurenine alpha-aminoadipate mitochondrial
100991	1.89015	2.45455	44.5658	2.45951e-11	1.27584e-09	related to ser thr protein kinase
157014	1.40711	6.67194	42.8831	5.81108e-11	2.99795e-09	serine threonine protein
122907	1.78003	8.70031	42.6155	6.66288e-11	3.41871e-09	glycosyltransferase family 2 protein
145211	1.36598	5.17537	42.4113	7.39611e-11	3.75412e-09	probable palmitoyltransferase zdhhc20-like
86154	1.69505	5.79195	42.0218	9.02613e-11	4.55699e-09	glycosyltransferase family 2 protein
136132	1.46369	6.80006	41.9662	9.28637e-11	4.66344e-09	duf300-domain-containing protein
163121	1.32783	6.91786	41.2872	1.31426e-10	6.56503e-09	---NA---
157747	1.56132	7.77486	41.1111	1.4382e-10	7.14632e-09	phosphatidylserine decarboxylase proenzyme 2
78835	2.10778	7.81473	40.9974	1.5243e-10	7.53451e-09	flavin containing polyamine
78913	1.65387	3.47041	40.2993	2.17892e-10	1.07142e-08	hypothetical protein RO3G_01090 [Rhizopus oryzae RA 99-880]
87673	1.60409	7.36434	39.7261	2.92194e-10	1.42933e-08	glycoside hydrolase family 9 protein
180483	1.45469	6.2384	39.3099	3.61605e-10	1.75975e-08	#NAME?
164792	1.69069	2.90491	39.1408	3.94319e-10	1.89937e-08	developmental regulator
157295	2.39217	1.68563	38.7587	4.79571e-10	2.29829e-08	transcription factor stea
63625	1.78488	3.47116	38.643	5.0886e-10	2.42634e-08	regulator of g protein signaling domain protein
42205	2.43869	5.85003	38.5039	5.46435e-10	2.59241e-08	hsp7-like protein
182590	1.52948	7.54777	38.4767	5.54126e-10	2.61575e-08	pre-b-cell leukemia transcription factor 3d
13419	1.71361	8.81822	38.2227	6.31154e-10	2.94987e-08	serine threonine protein kinase
77163	1.52967	7.64462	37.9233	7.35822e-10	3.42212e-08	sterol regulatory element-binding protein cleavage-activating protein
59048	3.33648	1.0438	37.7767	7.93239e-10	3.67106e-08	---NA---
180843	1.5906	8.93311	37.5069	9.10906e-10	4.19506e-08	hypothetical protein RO3G_06683 [Rhizopus oryzae RA 99-880]
179030	1.41655	7.32358	37.4882	9.19693e-10	4.21496e-08	lysosomal aspartic protease
158567	1.35286	6.95049	37.25	1.03915e-09	4.71665e-08	hlh-domain-containing protein
140167	1.34206	7.85274	37.098	1.12341e-09	5.05533e-08	ubiquitin carboxyl-terminal hydrolase 5
76922	1.33968	7.25954	37.0961	1.12448e-09	5.05533e-08	lmbr1 domain-containing protein
115086	1.32368	5.38149	37.0331	1.16143e-09	5.19672e-08	sucrose transport protein
16235	1.48394	3.93653	36.9891	1.18792e-09	5.29017e-08	chitin synthase
188476	1.61804	7.61713	36.89	1.24983e-09	5.53976e-08	mitochondrial carrier
56765	1.99089	3.59881	36.8621	1.26784e-09	5.59331e-08	h+ nucleoside cotransporter
153160	2.59078	1.9481	36.7972	1.31078e-09	5.75584e-08	transcription factor rfeh-penicillium chrysogenum
167899	2.00624	1.74397	36.7835	1.32e-09	5.76951e-08	general substrate transporter
133059	1.44592	6.07702	36.5738	1.46992e-09	6.39518e-08	protein kinase
177591	1.62926	8.26023	36.2676	1.71997e-09	7.44281e-08	aminotransferase
184357	1.34571	6.48866	36.2603	1.72649e-09	7.44281e-08	ww domain-binding protein 4-like
35065	1.2837	7.11355	36.2145	1.76754e-09	7.58516e-08	sphingosine-1-phosphate lyase
151569	1.51076	5.37316	35.7118	2.2877e-09	9.77294e-08	hypothetical protein RO3G_03823 [Rhizopus oryzae RA 99-880]
21541	1.67437	4.70371	35.6966	2.30569e-09	9.80543e-08	patatin family
171607	1.83497	4.94822	35.608	2.41298e-09	1.02157e-07	hypothetical protein RO3G_06611 [Rhizopus oryzae RA 99-880]
187923	1.21427	6.12252	35.5868	2.43931e-09	1.0281e-07	---NA---
79780	1.44412	6.38867	35.5472	2.4895e-09	1.04459e-07	hypothetical protein RO3G_03257 [Rhizopus oryzae RA 99-880]
68268	1.20756	6.54633	35.0293	3.24782e-09	1.35675e-07	arrestin domain-containing protein
165652	1.26853	6.2532	34.8964	3.47716e-09	1.44616e-07	hypothetical protein RO3G_12308 [Rhizopus oryzae RA 99-880]
182346	1.34548	6.33835	34.8424	3.57502e-09	1.48034e-07	hypothetical protein RO3G_06699 [Rhizopus oryzae RA 99-880]
148565	2.64783	1.3451	34.7217	3.80378e-09	1.56819e-07	lldp lactate transporter
107587	1.2057	6.01719	34.5639	4.1249e-09	1.69318e-07	hypothetical histidine phosphotransferase
186906	2.01903	9.00457	34.5456	4.16387e-09	1.70178e-07	tryptophan synthase
182460	2.0908	1.90319	34.4664	4.33684e-09	1.76483e-07	---NA---
63776	1.38071	6.26592	34.4179	4.44605e-09	1.80151e-07	bre4_yeast ame: full=protein bre4 ame: full=brefeldin a-sensitivity protein 4
136624	1.42151	7.16803	34.2477	4.85244e-09	1.95051e-07	duf500 and sh3 domain protein
185971	1.8714	10.2566	34.2461	4.85638e-09	1.95051e-07	abc transporter g family protein
69227	1.52503	4.76317	34.2384	4.87577e-09	1.95051e-07	cyclin-like protein
77962	1.52168	7.53385	34.2129	4.93994e-09	1.96785e-07	pleckstrin domain-containing protein
41434	1.12178	6.06024	34.1689	5.05296e-09	1.99905e-07	CigA protein [Mucor circinelloides]
22394	1.22101	6.56396	34.166	5.06062e-09	1.99905e-07	amino acid
65321	1.34141	4.82911	34.0575	5.35064e-09	2.10348e-07	---NA---
173774	1.47368	4.49546	34.0507	5.36954e-09	2.10348e-07	f-box lrr-repeat protein 20-like isoform 1
186020	1.51123	10.9457	34.0286	5.43087e-09	2.11871e-07	aldehyde reductase
189594	1.80645	5.18756	33.9763	5.57874e-09	2.16744e-07	---NA---
188615	1.42685	6.97203	33.5466	6.95772e-09	2.68113e-07	hsp70 nucleotide exchange factor fes1
157792	1.35723	6.88811	33.478	7.2075e-09	2.7661e-07	---NA---
121739	1.47679	7.76727	33.2213	8.22432e-09	3.14355e-07	plc-like phosphodiesterase
186134	1.52725	8.75189	33.1741	8.42659e-09	3.20788e-07	hypothetical protein RO3G_06060 [Rhizopus oryzae RA 99-880]
79190	1.48972	9.49125	33.0872	8.81176e-09	3.34104e-07	---NA---
121524	1.38167	7.86993	33.0625	8.92454e-09	3.37026e-07	sulfate anion transporter
182985	1.30759	6.30225	32.8648	9.87937e-09	3.71598e-07	hypothetical protein RO3G_02653 [Rhizopus oryzae RA 99-880]
75941	1.40675	5.61968	32.738	1.05453e-08	3.93993e-07	hypothetical protein RO3G_02051 [Rhizopus oryzae RA 99-880]
77501	1.35845	5.74765	32.7357	1.05582e-08	3.93993e-07	mit domain-containing protein
77613	1.2191	6.7328	32.7004	1.07514e-08	3.99621e-07	rho1 gdp-gtp exchange protein
65293	1.18864	4.86985	32.6222	1.1193e-08	4.14405e-07	white collar-2
126337	2.39804	3.58924	32.3275	1.30259e-08	4.80381e-07	phosphate transporter
160235	1.18436	5.20699	32.0302	1.51792e-08	5.55452e-07	map kinase phosphatase
22465	1.46126	3.7671	31.8882	1.63303e-08	5.94154e-07	secreted protein
63832	1.77502	3.30441	31.8844	1.63627e-08	5.94154e-07	phosphatidylcholine:ceramide cholinephosphotransferase 1-like isoform 1
158704	1.43894	8.77642	31.5415	1.95228e-08	7.00816e-07	duf500-domain-containing protein
180192	1.06672	6.20043	31.3563	2.14765e-08	7.68028e-07	ste50-like protein
107153	2.59092	5.15761	31.1272	2.41662e-08	8.60954e-07	cipc protein
75537	1.65306	3.96679	30.9888	2.5952e-08	9.21101e-07	---NA---
177816	1.79843	4.91662	30.9438	2.65616e-08	9.37997e-07	abc transporter g family protein
64097	1.81756	3.45617	30.939	2.66268e-08	9.37997e-07	---NA---
157411	1.05936	6.18202	30.8896	2.7313e-08	9.58594e-07	hypothetical protein RO3G_15773 [Rhizopus oryzae RA 99-880]
39748	1.76887	3.75899	30.849	2.78905e-08	9.75239e-07	potential mfs-mdr transporter
157337	1.92033	8.49286	30.6494	3.0913e-08	1.07694e-06	cytochrome p450
170012	2.47258	2.23667	30.6188	3.14028e-08	1.08998e-06	phosphorus acquisition-controlling protein
158419	1.10796	5.09643	30.494	3.34903e-08	1.15818e-06	hypothetical protein RO3G_09055 [Rhizopus oryzae RA 99-880]
144943	2.08883	1.80711	30.4666	3.39659e-08	1.17034e-06	calcium calmodulin-dependent protein kinase kinase
135501	1.37717	4.65631	30.2942	3.71241e-08	1.27451e-06	lipase serine
183190	1.64873	5.25262	30.2281	3.84096e-08	1.31386e-06	methyltransferase type 11
57105	1.67198	6.53617	29.7425	4.934e-08	1.68166e-06	aldo keto reductase
116257	1.2291	6.41401	29.633	5.2208e-08	1.76148e-06	alcohol dehydrogenase
79039	1.62336	5.03958	29.6325	5.22222e-08	1.76148e-06	cytochrome p450
183712	1.65998	7.67818	29.6318	5.22418e-08	1.76148e-06	sel1 domain protein repeat-containing protein
180649	1.40254	3.49991	29.5042	5.57954e-08	1.87461e-06	hypothetical protein RO3G_00737 [Rhizopus oryzae RA 99-880]
80095	1.24225	4.36418	29.4385	5.77194e-08	1.93237e-06	hypothetical protein RO3G_02272 [Rhizopus oryzae RA 99-880]
12373	1.81899	4.99406	29.4221	5.82086e-08	1.94186e-06	aureobasidin resistance protein aur1
158199	1.54192	5.10284	29.3728	5.97094e-08	1.98492e-06	hypothetical protein RO3G_01986 [Rhizopus oryzae RA 99-880]
79694	1.31101	7.60907	29.2065	6.50619e-08	2.14772e-06	methyltransferase type 11
184589	1.6883	5.79699	29.1377	6.74131e-08	2.20989e-06	long-chain-fatty-acid- ligase
144401	1.20749	7.66817	29.0872	6.91923e-08	2.26036e-06	gastricsin precursor
113822	1.22486	4.17131	29.0779	6.9524e-08	2.26336e-06	calcineurin responsive transcription factor prz1
111830	1.70057	5.04541	28.9599	7.38925e-08	2.38095e-06	beta- -n-acetylglucosaminyltransferase-like protein
145079	1.25363	3.83101	28.8863	7.67546e-08	2.46476e-06	---NA---
160858	1.13402	6.49038	28.8252	7.92136e-08	2.52654e-06	---NA---
138610	1.23832	3.44919	28.7647	8.17253e-08	2.59787e-06	hypothetical protein RO3G_06699 [Rhizopus oryzae RA 99-880]
77550	1.62724	5.66815	28.4929	9.40438e-08	2.96652e-06	diacylglycerol
158145	1.40131	6.53989	28.4883	9.42649e-08	2.96652e-06	hypothetical protein RO3G_11480 [Rhizopus oryzae RA 99-880]
116342	1.05499	6.76436	28.3417	1.01682e-07	3.1893e-06	metallo-beta-lactamase family protein
187551	1.42504	7.62334	28.2217	1.08186e-07	3.37089e-06	uncharacterized protein
129650	1.9323	6.4557	28.1235	1.13818e-07	3.53471e-06	glutathione s-transferase
182128	1.32077	5.83058	28.0274	1.1961e-07	3.69993e-06	map microtubule affinity-regulating kinase isoform cra_a
143691	2.67344	2.01421	28.0224	1.19921e-07	3.69993e-06	hypothetical protein RO3G_00343 [Rhizopus oryzae RA 99-880]
164230	4.83773	5.33619	27.9376	1.25289e-07	3.85294e-06	acyl- binding
177136	1.06236	6.19404	27.8188	1.33228e-07	4.08378e-06	abc1-domain-containing protein
178373	1.032	6.62709	27.8021	1.34382e-07	4.10582e-06	uncharacterized protein
135502	1.22073	7.98181	27.6551	1.44991e-07	4.41566e-06	endosomal integral membrane protein
178482	1.14864	7.11182	27.6332	1.46637e-07	4.45143e-06	peptide chain release factor erf subunit 1
158813	1.46777	9.04978	27.4766	1.59011e-07	4.80303e-06	---NA---
159534	1.19745	8.36381	27.4137	1.64262e-07	4.93885e-06	hypothetical protein NECHADRAFT_87714 [Nectria haematococca mpVI 77-13-4]
65475	1.50013	2.99467	27.2801	1.76012e-07	5.27532e-06	---NA---
167487	1.86847	4.5611	27.2112	1.82395e-07	5.43216e-06	hypothetical protein RO3G_15655 [Rhizopus oryzae RA 99-880]
173656	1.10376	5.58068	26.8458	2.20353e-07	6.50927e-06	uncharacterized duf303 domain protein
171425	1.19881	3.50767	26.8434	2.2063e-07	6.50927e-06	related to bre4-protein involved in endocytosis
130757	1.2487	6.44609	26.7851	2.27381e-07	6.68755e-06	dolichyl pyrophosphate phosphatase 1
109875	1.19872	7.33127	26.506	2.62725e-07	7.67923e-06	camp-dependent protein kinase 4
167935	1.06811	6.59523	26.3936	2.78464e-07	8.11414e-06	hypothetical protein RO3G_02051 [Rhizopus oryzae RA 99-880]
179289	1.07414	6.79347	26.2935	2.93271e-07	8.5193e-06	duf862-domain-containing protein
61401	1.5664	3.09589	26.1913	3.09208e-07	8.92732e-06	sterol regulatory element binding protein 2
118908	1.10994	6.13137	26.0001	3.41407e-07	9.8269e-06	ras gtpase-activating protein
146698	1.2359	4.37768	25.9331	3.53463e-07	1.0143e-05	---NA---
79823	1.41953	5.12065	25.7624	3.86137e-07	1.10136e-05	hypothetical protein RO3G_01986 [Rhizopus oryzae RA 99-880]
165754	1.52579	5.426	25.4746	4.48252e-07	1.27468e-05	p450 monooxygenase
179573	1.02423	6.99161	25.3378	4.8119e-07	1.36015e-05	nicotinamide n-methyltransferase
185572	1.11882	6.74737	25.3248	4.8445e-07	1.36306e-05	tubulin-folding cofactor b
155823	1.29188	3.55758	25.3222	4.85106e-07	1.36306e-05	gtp-binding protein rho3
134607	1.03524	6.4583	25.2696	4.98496e-07	1.39653e-05	potential pheromone-regulated membrane protein prm10
177667	1.24811	8.67143	25.1997	5.16912e-07	1.44056e-05	cytoplasm protein
182656	1.27492	7.58857	25.1983	5.17265e-07	1.44056e-05	hypothetical protein RO3G_11712 [Rhizopus oryzae RA 99-880]
157016	1.04879	7.53828	24.7982	6.36575e-07	1.75536e-05	upf0187-domain-containing protein
142783	1.12582	4.46418	24.7947	6.37738e-07	1.75536e-05	methyltransferase-like protein 23-like
66187	1.16622	4.51525	24.5777	7.13717e-07	1.95878e-05	---NA---
114052	1.10355	7.61667	24.5648	7.18522e-07	1.96625e-05	peptidyl-prolyl cis-trans isomerase nima-interacting 1
184600	1.14368	6.90796	24.524	7.33918e-07	2.00258e-05	duf21 and cbs domain protein
29595	1.26708	7.72732	24.4633	7.57402e-07	2.0607e-05	glycosyltransferase family 2 protein
64812	1.99445	1.70207	24.4468	7.63911e-07	2.07244e-05	---NA---
172185	1.16494	7.69213	24.2894	8.28925e-07	2.23596e-05	nudix hydrolase 21
174316	1.71769	1.37597	24.1876	8.73914e-07	2.35061e-05	hypothetical protein RO3G_11509 [Rhizopus oryzae RA 99-880]
187794	1.67051	2.55448	24.1395	8.96025e-07	2.40323e-05	---NA---
134315	1.16005	8.67395	24.1293	9.00775e-07	2.40913e-05	serine palmitoyltransferase
80265	1.05785	6.63487	24.0448	9.41201e-07	2.51014e-05	hypothetical protein RO3G_02587 [Rhizopus oryzae RA 99-880]
188875	1.13789	3.73102	23.7676	1.08697e-06	2.87812e-05	protein tyrosine phosphatase type iva 1-like
80622	1.61413	6.97093	23.7652	1.08833e-06	2.87812e-05	integral membrane mpv17 pmp22
155775	1.62298	1.77677	23.66	1.1495e-06	3.01455e-05	branched-chain amino acid aminotransferase
127217	1.2027	7.96145	23.6312	1.16681e-06	3.05148e-05	pyridoxal kinase
163703	1.12093	4.04356	23.5693	1.20497e-06	3.13398e-05	---NA---
150896	1.30633	4.52767	23.5692	1.20499e-06	3.13398e-05	hypothetical protein RO3G_03784 [Rhizopus oryzae RA 99-880]
125092	1.27484	7.64913	23.5138	1.24024e-06	3.20797e-05	l-serine ammonia-lyase
74487	1.44992	9.53008	23.5042	1.24644e-06	3.21521e-05	aconitate hydratase
175618	1.2382	4.43542	23.4598	1.27554e-06	3.28129e-05	hypothetical protein RO3G_16064 [Rhizopus oryzae RA 99-880]
79415	1.19578	10.2853	23.4325	1.29373e-06	3.31905e-05	pgc protein precursor
129484	1.19141	10.4427	23.4245	1.29911e-06	3.32383e-05	polyubiquitin
133976	1.01273	7.04405	23.1855	1.47102e-06	3.74337e-05	nadh-quinone oxidoreductase
165299	1.2709	2.83574	22.8578	1.7444e-06	4.35685e-05	---NA---
67772	1.38398	5.79083	22.7798	1.81669e-06	4.52542e-05	tetratricopeptide repeat protein 39c-like
105399	1.08664	5.47726	22.7332	1.8612e-06	4.6241e-05	choline ethanolamine kinase
137492	1.05694	6.79915	22.6359	1.95795e-06	4.83901e-05	b chain crystal structure of 5-hydroxyisourate hydrolase (formerly known as transthyretin related protein)
58587	1.18241	3.39873	22.1383	2.53696e-06	6.17304e-05	hypothetical protein RO3G_15037 [Rhizopus oryzae RA 99-880]
121547	1.08683	6.60618	22.0314	2.68221e-06	6.49301e-05	malic enzyme
184509	2.03318	3.61113	21.8912	2.88561e-06	6.93207e-05	meis homeobox 2
185845	1.33854	8.69784	21.8668	2.9224e-06	7.00262e-05	developmental regulator
65024	1.07479	3.75878	21.8032	3.02096e-06	7.22048e-05	hypothetical protein RO3G_12457 [Rhizopus oryzae RA 99-880]
125601	1.01612	7.42431	21.7772	3.06225e-06	7.30069e-05	flavoprotein involved in k+ transport
123162	1.04535	6.22287	21.7482	3.10876e-06	7.37713e-05	duf803 domain membrane protein
144934	1.72048	1.97478	21.7475	3.10994e-06	7.37713e-05	---NA---
138101	1.04064	5.38561	21.629	3.30813e-06	7.8197e-05	atp-dependent rna helicase has1
61555	2.01527	1.34622	21.6084	3.34379e-06	7.87058e-05	flagellar associated protein
77827	1.04599	5.53352	21.5707	3.41022e-06	7.98904e-05	hypothetical protein RO3G_05601 [Rhizopus oryzae RA 99-880]
174964	1.22904	3.00033	21.5601	3.42916e-06	8.01354e-05	succinate:fumarate antiporter
129857	1.04406	7.73959	21.4649	3.60357e-06	8.40032e-05	mitochondrial carrier
183305	1.23272	5.55896	21.348	3.83021e-06	8.88237e-05	hypothetical protein RO3G_11294 [Rhizopus oryzae RA 99-880]
182782	1.37998	5.97062	21.3438	3.83858e-06	8.88237e-05	glycosyltransferase family 49 protein
67428	1.41509	2.13614	21.3019	3.92343e-06	9.03442e-05	hypothetical protein RO3G_14496 [Rhizopus oryzae RA 99-880]
184378	1.15458	8.4792	21.2316	4.07003e-06	9.34918e-05	cytochrome p450 monooxygenase
145488	1.01069	5.95539	21.0204	4.5441e-06	0.000103127	hcp-like protein
77890	1.08378	4.5334	21.0012	4.58991e-06	0.000103917	glycosyltransferase family 32 protein
124978	1.19808	3.26911	20.8442	4.98209e-06	0.000112526	kinase-like protein
161334	1.14612	7.90851	20.8157	5.05666e-06	0.000113666	mfs transporter
180831	1.39127	4.1618	20.7389	5.26365e-06	0.000118038	ph-protein kinase domain containing protein
714	1.03218	6.60055	20.6807	5.42597e-06	0.00012139	phospholipase d
75064	1.10001	7.88607	20.6737	5.44579e-06	0.000121545	calcineurin subunit b
179318	1.038	4.8493	20.5472	5.81799e-06	0.000129242	autophagy protein
184094	1.06007	5.43604	20.5073	5.94044e-06	0.000131652	protein kinase activator
79403	1.16247	8.33568	20.2704	6.72316e-06	0.000148302	hypothetical protein RO3G_08243 [Rhizopus oryzae RA 99-880]
56685	1.15497	4.40897	20.1993	6.97778e-06	0.00015356	3-hydroxyanthranilic acid dioxygenase
137435	2.1753	10.2336	20.194	6.99719e-06	0.000153629	5-methyltetrahydropteroyltriglutamate-homocysteine methyltransferase
149317	1.26792	4.444	20.1143	7.29509e-06	0.000159798	hypothetical protein RO3G_05595 [Rhizopus oryzae RA 99-880]
57770	1.28076	8.04494	20.1014	7.34428e-06	0.000160503	dao-domain-containing protein
3461	1.03361	4.51573	20.0834	7.41375e-06	0.000161647	related to gyp5-gtpase-activating protein
39274	1.09747	6.71403	20.0657	7.48256e-06	0.000162406	acyl- oxidase
61527	1.31622	5.29685	20.062	7.49735e-06	0.000162406	hypothetical protein RO3G_16967 [Rhizopus oryzae RA 99-880]
79097	1.53413	8.33866	20.0204	7.6621e-06	0.000165533	peptidase membrane alanine aminopeptidase
181341	1.07548	9.6385	19.8836	8.2304e-06	0.000176198	thioredoxin
80483	1.05657	7.28986	19.8622	8.3231e-06	0.000177779	coagulation factor 5 8 type domain protein
181018	1.26423	10.5675	19.8077	8.56387e-06	0.000182509	expansin family protein
169707	1.63196	1.52187	19.6552	9.275e-06	0.000196335	---NA---
139688	1.15071	5.7331	19.6031	9.53143e-06	0.000201311	cyclin domain-containing protein
27766	1.0103	8.52484	19.5824	9.6351e-06	0.000203047	phosphoacetylglucosamine mutase
123367	1.20976	5.80292	19.5421	9.84071e-06	0.000206458	chromosome 11 open reading frame 73
189618	1.10733	9.89739	19.417	1.05067e-05	0.000218008	uncharacterized protein
172137	1.31648	5.53514	19.2881	1.12404e-05	0.000232212	hypothetical protein RO3G_12497 [Rhizopus oryzae RA 99-880]
96171	1.18733	6.66189	19.2642	1.13823e-05	0.000234629	calcium-translocating p-type pmca-type
186451	1.11485	4.12713	19.1147	1.23094e-05	0.00025046	---NA---
77384	1.12509	5.49874	19.0866	1.24916e-05	0.00025357	gata-type sexual development transcription factor
64143	2.14151	0.822343	18.9884	1.31514e-05	0.000265873	---NA---
56904	1.07966	4.14707	18.9578	1.33641e-05	0.000269594	acyl- oxidase
158377	1.25134	5.04409	18.9316	1.3549e-05	0.000272391	hypothetical protein RO3G_09529 [Rhizopus oryzae RA 99-880]
39715	1.06052	5.3	18.9146	1.36702e-05	0.000273433	developmental regulator
127007	1.12887	9.98126	18.8658	1.40245e-05	0.000278748	duf323 domain-containing protein
71913	1.05679	5.12458	18.795	1.45551e-05	0.00028808	hypothetical protein RO3G_07281 [Rhizopus oryzae RA 99-880]
79818	1.26207	10.6597	18.7571	1.48473e-05	0.000293249	plant synaptotagmin
157378	1.01295	3.94139	18.566	1.64121e-05	0.000322134	hypothetical protein RO3G_15592 [Rhizopus oryzae RA 99-880]
112426	1.12494	3.5208	18.5278	1.67442e-05	0.000327971	mfs general substrate transporter
175204	1.28414	2.34045	18.4618	1.73347e-05	0.000338135	hypothetical protein RO3G_06233 [Rhizopus oryzae RA 99-880]
125462	1.20783	4.71352	18.3637	1.82506e-05	0.000353808	rac-beta serine threonine-protein kinase-
156648	1.07948	6.97982	18.1454	2.04665e-05	0.000395141	neutral ceramidase
104869	1.17567	5.53424	18.0343	2.16956e-05	0.000415472	class i alpha-mannosidase
183664	1.4512	6.70786	18.0256	2.17951e-05	0.000416534	glycine dehydrogenase
182418	1.06515	7.98231	17.9877	2.22332e-05	0.000423192	nucleoside transporter
163524	1.25482	4.15268	17.6664	2.63237e-05	0.00049804	hypothetical protein RO3G_09841 [Rhizopus oryzae RA 99-880]
103966	1.60787	2.44515	17.4982	2.87573e-05	0.000539756	bzip transcription factor
172056	1.52357	1.09636	17.4123	3.00871e-05	0.000561367	osmostress-responsive transcription
150076	1.09681	5.24436	17.3849	3.05241e-05	0.000568399	hypothetical protein RO3G_08929 [Rhizopus oryzae RA 99-880]
62826	1.16196	5.16293	17.3422	3.12174e-05	0.00057789	regulator of g-protein signaling 13
187217	1.04761	7.79553	17.3226	3.15417e-05	0.00058275	multidrug resistance protein fnx1
144593	1.37237	2.36298	17.1121	3.5237e-05	0.000645965	hypothetical protein BATDEDRAFT_86597 [Batrachochytrium dendrobatidis JAM81]
151406	1.20764	3.71781	17.0846	3.57511e-05	0.000652855	pleckstrin domain-containing protein
106941	1.27981	2.43069	17.0345	3.67058e-05	0.000666423	ibr domain-containing protein
149699	1.07161	4.24053	16.9753	3.78699e-05	0.000684923	---NA---
159846	1.10359	4.00009	16.9623	3.81285e-05	0.000688282	---NA---
161968	1.31797	4.44417	16.9225	3.89365e-05	0.000701526	---NA---
175092	1.04936	4.27779	16.8954	3.94964e-05	0.000710258	hypothetical protein RO3G_14966 [Rhizopus oryzae RA 99-880]
177506	1.03473	4.99873	16.8194	4.11099e-05	0.000737868	glycerol transporter
173119	1.23537	3.59838	16.7879	4.17982e-05	0.000747381	glutathione s-transferase domain-containing protein
144957	1.50717	1.54422	16.44	5.0215e-05	0.000884477	hypothetical protein RO3G_10276 [Rhizopus oryzae RA 99-880]
188232	1.12321	9.63869	16.3589	5.24104e-05	0.000918009	heat shock protein 90
140638	1.20276	2.11314	16.2873	5.44279e-05	0.000949823	---NA---
34944	1.30081	5.72271	16.2539	5.53952e-05	0.000964919	oxaloacetate carrier
76081	1.07277	5.80807	16.0651	6.12012e-05	0.00105631	kelch motif family protein
150312	1.0743	3.58673	16.0226	6.25901e-05	0.00107634	zf-c3hc4-domain-containing protein
61804	2.20554	1.64887	15.8728	6.77456e-05	0.00115241	---NA---
78137	1.06736	4.9113	15.8359	6.90779e-05	0.00117085	---NA---
131090	1.31389	9.96847	15.7962	7.05432e-05	0.00119313	glycine hydroxymethyltransferase
138557	1.08937	5.76311	15.7935	7.06451e-05	0.00119313	uncharacterized protein
158420	1.10374	3.22313	15.7805	7.113e-05	0.00119918	---NA---
189017	1.04102	6.13812	15.7468	7.24112e-05	0.0012186	protein
181097	1.0456	6.50776	15.731	7.3019e-05	0.00122664	c6 zinc finger domain-containing protein
174239	1.66827	1.89048	15.635	7.68193e-05	0.00128363	---NA---
161194	1.20858	2.55688	15.6006	7.82283e-05	0.00130486	---NA---
142158	1.06584	2.94155	15.5569	8.00588e-05	0.00133304	---NA---
143131	1.28707	1.50773	15.4863	8.31057e-05	0.00137891	reticulon nogo
24312	1.36361	2.99344	15.4478	8.48137e-05	0.0013996	lipase precursor
158614	1.02499	8.41163	15.4449	8.49458e-05	0.0013996	---NA---
159820	1.07774	9.25112	15.4392	8.52016e-05	0.00140137	hypothetical protein RO3G_02535 [Rhizopus oryzae RA 99-880]
147951	1.00266	5.19713	15.4004	8.69697e-05	0.00142302	kelch repeat
111699	1.03571	8.98657	15.3377	8.99034e-05	0.00146089	related to trehalose-6-phosphate phosphatase
182726	1.11943	8.5918	15.1232	0.000100718	0.00161694	hypothetical protein BATDEDRAFT_28764 [Batrachochytrium dendrobatidis JAM81]
144393	1.17897	2.94733	15.1088	0.000101488	0.00162123	mfs transporter
179665	1.43822	7.6028	15.0958	0.000102192	0.00162765	glucose transporter
172641	1.16574	5.51114	15.095	0.000102234	0.00162765	mfs general substrate transporter
141462	1.29474	2.82714	15.0229	0.000106214	0.00168533	hypothetical protein RO3G_11005 [Rhizopus oryzae RA 99-880]
71811	1.18542	2.53095	14.7085	0.000125476	0.00195482	---NA---
174946	1.03929	3.17092	14.6912	0.000126634	0.00196961	glycoside hydrolase family 32 protein
126377	1.21845	3.77607	14.6149	0.000131866	0.0020409	methyltransferase type 11
185948	1.14565	5.01588	14.5551	0.000136117	0.00208956	---NA---
148607	1.08752	2.79433	14.5206	0.000138635	0.00212131	iron-regulated transcriptional activator aft2
74110	1.18892	2.3598	14.4887	0.000141003	0.00215406	hypothetical protein RO3G_14963 [Rhizopus oryzae RA 99-880]
149746	1.26244	6.85638	14.2043	0.000163995	0.00246542	---NA---
80022	1.04736	7.91987	14.125	0.000171058	0.00255128	#NAME?
87709	1.12512	4.40691	14.0504	0.00017798	0.00263785	zinc metalloprotease
143113	1.04658	2.24623	13.9294	0.000189803	0.00277818	atp-dependent rna helicase has1
96422	1.02115	6.00197	13.7256	0.000211552	0.00304926	calcium permease family membrane transporter
64050	1.10307	2.69041	13.6651	0.000218479	0.00312999	hypothetical protein AURDEDRAFT_159655 [Auricularia delicata TFB-10046 SS5]
157793	1.98052	1.63948	13.6005	0.000226121	0.00321466	hypothetical protein RO3G_10123 [Rhizopus oryzae RA 99-880]
181310	1.52378	5.22645	13.5124	0.000236997	0.00334452	cytochrome p450
76440	1.0536	3.69244	13.4062	0.000250793	0.00349223	hypothetical protein RO3G_16097 [Rhizopus oryzae RA 99-880]
61091	1.09297	2.09573	13.2225	0.000276605	0.00382346	hypothetical protein RO3G_03721 [Rhizopus oryzae RA 99-880]
181014	1.11067	8.99088	13.0779	0.000298797	0.00408241	receptor protein kinase-like protein
186352	1.07025	5.05819	12.8519	0.000337142	0.00455358	---NA---
59571	1.33825	3.36118	12.8168	0.000343526	0.00461999	hypothetical protein RO3G_01986 [Rhizopus oryzae RA 99-880]
145552	1.08785	2.3492	12.5952	0.000386733	0.00517893	---NA---
77090	1.11461	4.55824	12.541	0.000398112	0.00531624	uncharacterized protein
71839	1.04369	5.63054	12.518	0.000403053	0.00537461	myosin type ii heavy
150264	1.08853	2.52732	12.3594	0.000438777	0.00580112	hypothetical protein RO3G_07613 [Rhizopus oryzae RA 99-880]
178860	1.16368	2.11079	12.1104	0.000501421	0.00649371	hypothetical protein RO3G_05826 [Rhizopus oryzae RA 99-880]
161997	1.34499	2.33593	12.0879	0.000507507	0.00656353	---NA---
111666	1.47961	4.02452	11.9854	0.000536184	0.00688654	conserved hypothetical ustilago-specific protein
188075	1.05522	4.01807	11.9737	0.00053957	0.006903	duf221 domain protein
119881	1.04696	8.23099	11.8282	0.000583389	0.00739298	abc transporter g family protein
59924	1.07368	5.45537	11.739	0.000612027	0.00770325	g protein-coupled receptor : secretin-like
6992	1.1624	1.76708	11.6014	0.000659024	0.00819743	set3 complex subunit snt1
161064	1.19404	2.04217	11.3724	0.000745419	0.00913961	hypothetical protein RO3G_08694 [Rhizopus oryzae RA 99-880]
103752	1.21102	1.79721	11.0088	0.000906824	0.0108098	conserved hypothetical ustilago-specific protein
179813	1.1369	10.3492	10.6221	0.00111747	0.0130086	lysine-specific permease
169080	1.12101	3.04028	10.5749	0.00114634	0.0132956	hypothetical protein RO3G_05504 [Rhizopus oryzae RA 99-880]
139998	1.12946	3.61747	10.4609	0.00121929	0.0140166	cytochrome p450
59299	1.31173	5.1644	9.47926	0.00207808	0.0216361	cytochrome p450 monooxygenase
3228	1.01746	3.82588	9.47881	0.00207859	0.0216361	rac-beta serine threonine-protein kinase-
108983	1.07657	1.53282	9.46017	0.00209982	0.021833	abc transporter g family protein
174872	1.06037	1.46757	9.45595	0.00210465	0.0218592	hypothetical protein RO3G_13561 [Rhizopus oryzae RA 99-880]
73381	1.02446	3.65996	9.03803	0.0026442	0.0263889	hypothetical protein RO3G_11634 [Rhizopus oryzae RA 99-880]
119310	1.00998	1.92284	8.78622	0.00303514	0.0290912	cnh-domain-containing protein
183321	1.05386	6.01072	8.7843	0.00303834	0.0290922	hypothetical protein RO3G_12362 [Rhizopus oryzae RA 99-880]
71959	1.12255	1.20922	8.28605	0.00399508	0.0360589	---NA---
146581	1.0015	2.80731	8.09163	0.00444702	0.0393112	---NA---
77041	1.05157	2.89752	8.08125	0.00447256	0.0395	hypothetical protein RO3G_05184 [Rhizopus oryzae RA 99-880]
178948	1.0233	6.60175	7.86243	0.00504725	0.0435567	acyl-protein thioesterase 1
139889	1.25994	2.22368	7.82986	0.005139	0.0441293	hypothetical protein RO3G_09423 [Rhizopus oryzae RA 99-880]
176304	1.17703	1.22145	7.82597	0.00515007	0.0441615	hypothetical protein RO3G_10676 [Rhizopus oryzae RA 99-880]
139169	1.00988	3.03091	7.65316	0.0056673	0.0475177	duf1772-domain-containing protein

## Sheet: Down-regulated
Columna1	logFC	logCPM	LR	PValue	FDR	Seq_description
129770	-1.42851	6.20266	49.4274	2.05848e-12	1.20985e-10	psp1-domain-containing protein
103777	-1.86309	4.79274	42.4991	7.0715e-11	3.60876e-09	expansin family protein
170847	-1.56213	3.46146	39.2536	3.72183e-10	1.80194e-08	---NA---
146295	-2.76732	1.60967	38.411	5.7308e-10	2.69176e-08	hypothetical protein RO3G_12384 [Rhizopus oryzae RA 99-880]
181978	-1.35591	6.07717	37.2883	1.01895e-09	4.64731e-08	transcription factor sfp1
161389	-1.40074	3.05191	33.6802	6.49587e-09	2.51342e-07	hypothetical protein RO3G_00765 [Rhizopus oryzae RA 99-880]
138853	-1.57188	3.74259	32.152	1.4257e-08	5.23737e-07	class i alpha-mannosidase
155688	-1.67419	5.16035	31.8271	1.68526e-08	6.096e-07	acyl- thioester hydrolase
122880	-1.26441	6.89046	31.5821	1.91184e-08	6.8892e-07	fumarate hydratase
71362	-2.72797	1.80675	29.295	6.21556e-08	2.05898e-06	---NA---
179566	-1.17019	5.85311	29.1603	6.66318e-08	2.19189e-06	protein
79632	-1.36015	8.21909	29.0701	6.98066e-08	2.26476e-06	hypothetical protein RO3G_13647 [Rhizopus oryzae RA 99-880]
58571	-1.75937	3.05097	28.9812	7.30858e-08	2.36302e-06	---NA---
108369	-1.56609	2.62661	28.8538	7.80543e-08	2.498e-06	cytochrome p450
75552	-2.02966	8.40031	28.5952	8.9201e-08	2.82599e-06	non-catalytic module family expn
183831	-1.69683	6.94009	28.2789	1.05032e-07	3.28347e-06	geranylgeranyl diphosphate synthase
20510	-1.26344	6.75049	27.4738	1.59236e-07	4.80303e-06	mfs allantoate
23168	-2.0057	1.89439	27.2312	1.80523e-07	5.39342e-06	delta-12 fatty acid desaturase
109347	-1.16874	4.86289	26.9971	2.03763e-07	6.04946e-06	hemolysin-iii family protein
41457	-1.268	6.9356	26.7141	2.35891e-07	6.91629e-06	camp-dependent protein kinase-
154540	-1.42494	7.15999	25.8734	3.64552e-07	1.04295e-05	nucleolar complex-associated protein 3
139239	-1.1745	5.30589	25.4502	4.53954e-07	1.28702e-05	duf1752 family involved in regulation of transcription
1890	-1.1971	3.83545	24.343	8.06188e-07	2.18086e-05	left border a protein
183690	-1.03713	6.42173	24.0135	9.56648e-07	2.54414e-05	component of oligomeric golgi complex 6
79226	-1.23417	5.19289	23.7501	1.09687e-06	2.89262e-05	proteophosphoglycan 5
89526	-1.51054	4.28618	23.7054	1.12267e-06	2.95241e-05	aspartic peptidase a1
73503	-1.50174	6.07833	23.5183	1.23734e-06	3.20797e-05	hypothetical protein RO3G_16189 [Rhizopus oryzae RA 99-880]
70062	-1.08612	3.82888	23.063	1.56783e-06	3.95772e-05	hypothetical protein RO3G_03721 [Rhizopus oryzae RA 99-880]
171857	-1.21662	4.95748	22.8952	1.7108e-06	4.29565e-05	cytoplasm protein
129953	-1.27146	9.6132	22.8849	1.72001e-06	4.30734e-05	mitochondrial dna replication protein
12106	-1.21985	4.48495	22.5337	2.06488e-06	5.08996e-05	glycosyltransferase family 15 protein
171239	-1.62538	1.87096	22.3838	2.23252e-06	5.48885e-05	hypothetical protein RO3G_14737 [Rhizopus oryzae RA 99-880]
24773	-1.3041	3.31773	22.2992	2.33306e-06	5.72114e-05	regulator of g protein signaling
63284	-1.48999	4.31928	22.1464	2.52629e-06	6.16297e-05	chitosanase
115910	-1.01559	6.05751	22.0977	2.59114e-06	6.28869e-05	metabolite transport
141807	-1.20516	2.95135	22.0251	2.69103e-06	6.4977e-05	hypothetical protein RO3G_04535 [Rhizopus oryzae RA 99-880]
137228	-1.2808	4.62298	21.6041	3.35131e-06	7.87058e-05	coproporphyrinogen iii oxidase
156375	-2.04737	3.0862	21.1095	4.33766e-06	9.89176e-05	stearoyl- desaturase
70241	-1.27327	2.57812	20.0612	7.50014e-06	0.000162406	hypothetical protein RO3G_13882 [Rhizopus oryzae RA 99-880]
151590	-1.2089	2.68198	19.5447	9.82756e-06	0.000206458	---NA---
143354	-1.0395	4.76877	19.2017	1.17609e-05	0.000241155	transcription factor
58050	-1.20941	7.5633	19.1312	1.22032e-05	0.000248835	atp adp translocator
78285	-1.07736	3.52113	18.9259	1.35892e-05	0.000272391	acetyltransferase
68170	-1.52866	4.00586	18.0559	2.14507e-05	0.000411619	ribonuclease t2
143225	-1.48958	3.31143	17.85	2.39015e-05	0.000454031	subtilisin-like protein
74741	-1.13769	4.5233	17.5309	2.82676e-05	0.000531623	g-protein complex alpha subunit
68622	-1.10346	4.95356	17.3788	3.06217e-05	0.000569093	---NA---
182905	-1.10353	2.43992	16.7081	4.35954e-05	0.000778042	protein
152113	-1.09148	3.96235	16.6429	4.5118e-05	0.000802183	hypothetical protein RO3G_02653 [Rhizopus oryzae RA 99-880]
169494	-1.08679	2.50063	16.5965	4.62371e-05	0.000818995	---NA---
121671	-1.30443	5.73034	16.4779	4.92213e-05	0.000868596	amidohydrolase 2
6777	-2.24939	1.24815	16.3834	5.17375e-05	0.000907907	protein
133692	-1.18876	10.929	16.2013	5.69536e-05	0.000988417	atp citrate lyase isoform 2
129416	-1.10135	9.89685	15.4124	8.64212e-05	0.0014165	lactate dehydrogenase
163071	-1.22571	2.38134	15.3684	8.84568e-05	0.00144276	uncharacterized protein
110683	-1.13026	3.08208	15.3678	8.84819e-05	0.00144276	gata transcription factor
8378	-1.14461	4.80931	15.2906	9.21725e-05	0.00149263	barwin-like endoglucanase
109796	-1.37192	2.67102	15.2611	9.36226e-05	0.00151092	fructosyl amino acid oxidase
137017	-1.173	3.66918	15.2408	9.46372e-05	0.00152469	ethanolamine-phosphate cytidylyltransferase-like
159392	-1.07081	4.43778	14.9926	0.000107932	0.00170399	hypothetical protein RO3G_00614 [Rhizopus oryzae RA 99-880]
92517	-1.55905	2.26065	14.963	0.000109639	0.00172517	vacuolar iron transporter
106472	-1.31416	2.58527	14.7393	0.000123445	0.00192954	vacuolar protein sorting-associated protein 26
172191	-1.25992	5.37255	14.6101	0.000132202	0.00204276	---NA---
3177	-1.05079	3.12464	14.591	0.000133549	0.00206019	serine threonine protein kinase (nrc-2)
62102	-1.25074	2.40294	14.5679	0.000135196	0.0020788	l-aminoadipate-semialdehyde dehydrogenase
182443	-1.02155	5.44202	14.3847	0.000149006	0.00226533	kelch repeat
143433	-1.00973	2.93179	14.2451	0.000160477	0.0024241	hypothetical protein RO3G_10455 [Rhizopus oryzae RA 99-880]
141175	-1.06854	2.86583	13.9744	0.000185313	0.00272939	tpa: c2h2 finger domain (afu_orthologue afua_6g01910)
176740	-1.0925	7.79762	13.8851	0.00019433	0.00283127	agmatinase
60884	-1.51179	1.347	13.5988	0.000226331	0.00321466	---NA---
183007	-1.29321	7.97888	13.526	0.000235282	0.00332529	related to nadh-ubiquinone oxidoreductase mlrq subunit
56549	-1.05739	3.19746	13.4294	0.000247716	0.00345449	mfs peptide transporter
148812	-1.20182	2.25153	13.195	0.000280695	0.00387433	hypothetical protein RO3G_06646 [Rhizopus oryzae RA 99-880]
179771	-1.1576	5.1672	13.0434	0.000304357	0.0041442	hypothetical protein RO3G_16856 [Rhizopus oryzae RA 99-880]
96590	-1.13298	3.21891	12.6474	0.000376081	0.00504344	p-type atpase (p-atpase) superfamily
59849	-1.09662	2.88017	12.4913	0.000408858	0.00543666	inosine-uridine preferring nucleoside hydrolase
145875	-1.15803	4.95305	12.3348	0.000444592	0.00586229	---NA---
183749	-1.01356	6.48117	11.7731	0.000600933	0.00758477	carotene oxygenase
58712	-1.29501	1.41047	11.5539	0.000676088	0.00835464	hypothetical protein RO3G_00343 [Rhizopus oryzae RA 99-880]
67799	-1.01114	3.10753	11.112	0.000857695	0.0103153	hypothetical protein RO3G_08004 [Rhizopus oryzae RA 99-880]
162804	-1.01809	2.32354	11.0897	0.000868089	0.010427	hypothetical protein RO3G_10404 [Rhizopus oryzae RA 99-880]
163197	-1.15517	1.70528	10.9208	0.000950895	0.0112358	---NA---
143710	-1.43518	2.97037	10.5988	0.00113163	0.0131573	---NA---
79788	-1.00046	2.77263	10.3819	0.00127255	0.0145274	hypothetical protein RO3G_13846 [Rhizopus oryzae RA 99-880]
86187	-1.62803	1.40041	10.2363	0.00137706	0.0155886	glycosyltransferase family 2 protein
164466	-1.3056	4.50424	10.002	0.00156372	0.0173142	urate oxydase
169930	-1.22252	2.06524	9.96169	0.00159831	0.0176694	---NA---
172047	-1.21185	1.12509	9.754	0.00178933	0.0194284	hmg box protein
5171	-1.00271	4.74366	9.69497	0.00184773	0.0198457	rho gtpase activator
61237	-1.72346	1.16239	9.56332	0.00198504	0.0209863	ribonuclease t2
58990	-1.01951	3.15579	9.44168	0.00212109	0.0220058	hypothetical protein RO3G_01491 [Rhizopus oryzae RA 99-880]
165462	-1.31728	1.20917	9.3585	0.00221953	0.022752	helicase-like protein
149865	-1.81727	1.97147	9.23418	0.00237538	0.0241399	amino acid metabolite permease
141884	-1.27275	1.36729	9.12092	0.00252703	0.0254075	lipase precursor
64964	-1.17433	1.80003	8.96788	0.00274767	0.0269654	---NA---
114845	-1.38003	1.36868	8.95594	0.00276569	0.0270859	probable fun34-transmembrane protein involved in ammonia production
121598	-1.19164	8.18213	8.95273	0.00277055	0.0271055	opt oligopeptide transporter
101207	-1.03691	2.15916	8.87309	0.00289405	0.0280233	mitochondrial chaperone bcs1
173785	-1.29168	2.06958	8.71929	0.0031486	0.0299355	---NA---
139703	-1.16981	1.30839	8.47427	0.00360205	0.0333401	swib mdm2 domain-containing protein
108753	-1.07602	1.30262	8.3527	0.00385115	0.0350276	cytochrome p450 reductase
107166	-1.92356	1.00643	8.27658	0.00401597	0.0361782	related to diaphanous protein homolog 1
13629	-1.10405	1.83649	8.25079	0.00407343	0.0365216	duf862 domain containing protein
172712	-1.07202	2.19807	7.94786	0.00481442	0.0418921	family protein
169401	-1.26259	1.45529	7.69185	0.00554708	0.0466756	metal regulatory transcription factor 1-like
64960	-1.09809	2.28167	7.57764	0.00590969	0.049331	---NA---
